# Supplementary material for: Accelerating fragment-based drug discovery using grand canonical nonequilibrium candidate Monte Carlo
Source: Nat Commun. 2025 Jul 4;16:6198. doi: 10.1038/s41467-025-60561-3 (PMC12227770; doi:10.1038/s41467-025-60561-3)
Supplement: Supplementary file 4 — Source Data [file 41467_2025_60561_MOESM4_ESM.xlsx]

## Sheet: Figure 2
Figure 2	Fragment concentrations as a function of time. Top: GCNCMC simulation concentrations of acetone starting from a pure water box and a 1 M solution. Bottom: GCNCMC simulation concentrations of pyrimidine starting from a pure water box and a 0.5 M solution. Data points represent the mean concentration at each step over 8 repeats. The shaded regions represent the standard error of the mean. Histogram…
	Figure 2, top, Acetone Concentration from 0M (red)										Figure 2, top, Acetone Concentration from 1M (blue)										Figure 2, bottom, Pyrimidine Concentration from 0M (red)						Figure 2, bottom, Pyrimidine Concentration from 0M (red)
	Concentration / M										Concentration / M										Concentration / M						Concentration / M
Moves	repeat_0	repeat_1	repeat_2	repeat_3	repeat_4	repeat_5	repeat_6	repeat_7		Moves	repeat_0	repeat_1	repeat_2	repeat_3	repeat_4	repeat_5	repeat_6	repeat_7		Moves	repeat_0	repeat_1	repeat_2	repeat_3		Moves	repeat_0	repeat_1	repeat_2	repeat_3
0	0	0	0	0	0	0	0	0		0	0.931983	0.931983	0.931983	0.931983	0.931983	0.931983	0.931983	0.931983		0	0	0	0	0		0	0.470638	0.470638	0.470638	0.470638
1	0	0.0266149	0	0	0	0	0	0		1	0.908086	0.931983	0.931983	0.908086	0.931983	0.931983	0.931983	0.931983		1	0.0266149	0	0	0		1	0.445867	0.470638	0.470638	0.470638
2	0	0.0532299	0.0266149	0	0.0266149	0.0266149	0	0.0266149		2	0.884189	0.931983	0.95588	0.931983	0.908086	0.931983	0.95588	0.931983		2	0.0266149	0	0	0		2	0.421097	0.445867	0.470638	0.470638
3	0.0266149	0.0798448	0.0266149	0	0.0266149	0.0266149	0	0.0266149		3	0.884189	0.908086	0.95588	0.908086	0.908086	0.908086	0.931983	0.931983		3	0.0266149	0	0	0		3	0.421097	0.421097	0.470638	0.470638
4	0.0266149	0.10646	0.0266149	0	0.0532299	0.0266149	0.0266149	0.0532299		4	0.860292	0.908086	0.931983	0.908086	0.908086	0.908086	0.931983	0.931983		4	0.0266149	0	0.0266149	0		4	0.421097	0.421097	0.470638	0.445867
5	0	0.10646	0.0266149	0.0266149	0.0798448	0.0266149	0.0266149	0.0532299		5	0.860292	0.884189	0.931983	0.908086	0.931983	0.908086	0.95588	0.931983		5	0.0266149	0.0266149	0.0266149	0		5	0.396326	0.421097	0.495408	0.421097
6	0	0.133075	0.0266149	0.0532299	0.0532299	0.0532299	0.0266149	0.0532299		6	0.836395	0.884189	0.931983	0.931983	0.931983	0.908086	0.95588	0.931983		6	0	0.0266149	0.0266149	0		6	0.396326	0.421097	0.470638	0.421097
7	0	0.133075	0.0266149	0.0532299	0.0532299	0.0532299	0.0266149	0.0798448		7	0.836395	0.884189	0.931983	0.908086	0.931983	0.908086	0.931983	0.931983		7	0.0266149	0.0266149	0.0266149	0		7	0.371556	0.421097	0.470638	0.421097
8	0.0266149	0.133075	0.0266149	0.0532299	0.0532299	0.0798448	0.0266149	0.0798448		8	0.836395	0.884189	0.908086	0.908086	0.908086	0.908086	0.931983	0.908086		8	0.0266149	0	0.0266149	0		8	0.371556	0.421097	0.470638	0.421097
9	0.0532299	0.10646	0.0266149	0.0798448	0.0532299	0.0798448	0.0266149	0.0798448		9	0.836395	0.884189	0.931983	0.908086	0.908086	0.908086	0.931983	0.884189		9	0.0266149	0	0.0266149	0		9	0.371556	0.421097	0.470638	0.421097
10	0.0532299	0.10646	0.0532299	0.0532299	0.0532299	0.0798448	0.0266149	0.0798448		10	0.836395	0.860292	0.931983	0.931983	0.908086	0.908086	0.931983	0.860292		10	0.0266149	0	0.0266149	0		10	0.371556	0.421097	0.470638	0.421097
11	0.0532299	0.10646	0.0532299	0.0532299	0.0532299	0.0798448	0.0266149	0.0798448		11	0.836395	0.860292	0.931983	0.95588	0.908086	0.884189	0.908086	0.860292		11	0.0266149	0	0.0266149	0		11	0.396326	0.396326	0.470638	0.396326
12	0.0532299	0.10646	0.0532299	0.0532299	0.0798448	0.10646	0.0266149	0.0532299		12	0.812498	0.860292	0.95588	0.95588	0.908086	0.884189	0.931983	0.860292		12	0.0266149	0	0.0266149	0		12	0.371556	0.396326	0.470638	0.396326
13	0.0798448	0.10646	0.0798448	0.0532299	0.0798448	0.10646	0.0266149	0.0532299		13	0.812498	0.860292	0.95588	0.931983	0.908086	0.884189	0.931983	0.884189		13	0	0	0.0266149	0		13	0.371556	0.396326	0.470638	0.421097
14	0.0798448	0.10646	0.0532299	0.0532299	0.0798448	0.133075	0.0266149	0.0798448		14	0.812498	0.836395	0.95588	0.908086	0.908086	0.884189	0.908086	0.884189		14	0	0.0266149	0.0266149	0		14	0.371556	0.371556	0.445867	0.421097
15	0.10646	0.133075	0.0532299	0.0532299	0.0798448	0.15969	0.0266149	0.0798448		15	0.836395	0.812498	0.95588	0.931983	0.908086	0.884189	0.908086	0.860292		15	0	0.0266149	0.0266149	0		15	0.371556	0.371556	0.445867	0.421097
16	0.10646	0.10646	0.0532299	0.0532299	0.0798448	0.186304	0.0266149	0.10646		16	0.860292	0.812498	0.95588	0.931983	0.908086	0.884189	0.908086	0.860292		16	0	0.0266149	0.0266149	0		16	0.371556	0.371556	0.421097	0.421097
17	0.133075	0.0798448	0.0532299	0.0532299	0.10646	0.186304	0.0266149	0.10646		17	0.836395	0.812498	0.95588	0.908086	0.908086	0.884189	0.908086	0.884189		17	0	0.0266149	0.0266149	0		17	0.371556	0.396326	0.421097	0.421097
18	0.10646	0.0798448	0.0266149	0.0266149	0.10646	0.186304	0.0266149	0.10646		18	0.860292	0.812498	0.95588	0.908086	0.931983	0.884189	0.884189	0.884189		18	0	0	0.0266149	0		18	0.371556	0.396326	0.421097	0.421097
19	0.10646	0.0798448	0	0.0266149	0.0798448	0.186304	0.0266149	0.10646		19	0.884189	0.812498	0.95588	0.908086	0.931983	0.884189	0.908086	0.884189		19	0.0266149	0.0266149	0.0266149	0		19	0.396326	0.421097	0.421097	0.421097
20	0.0798448	0.0798448	0	0.0266149	0.0532299	0.15969	0.0266149	0.10646		20	0.908086	0.812498	0.979777	0.908086	0.931983	0.884189	0.931983	0.884189		20	0.0266149	0.0266149	0.0266149	0		20	0.396326	0.421097	0.421097	0.421097
21	0.0798448	0.0798448	0.0266149	0.0532299	0.0532299	0.15969	0.0532299	0.10646		21	0.908086	0.812498	0.979777	0.908086	0.931983	0.884189	0.931983	0.884189		21	0.0266149	0.0266149	0.0266149	0		21	0.396326	0.421097	0.396326	0.421097
22	0.0798448	0.0798448	0.0266149	0.0532299	0.0532299	0.15969	0.0266149	0.10646		22	0.908086	0.812498	0.979777	0.908086	0.931983	0.884189	0.931983	0.884189		22	0	0.0266149	0.0266149	0.0266149		22	0.396326	0.421097	0.396326	0.421097
23	0.0532299	0.0798448	0.0266149	0.0532299	0.0798448	0.186304	0.0266149	0.0798448		23	0.908086	0.812498	0.979777	0.908086	0.931983	0.860292	0.931983	0.860292		23	0	0.0266149	0.0266149	0.0266149		23	0.396326	0.421097	0.396326	0.396326
24	0.0532299	0.10646	0.0266149	0.0532299	0.0798448	0.186304	0.0266149	0.0798448		24	0.908086	0.812498	0.979777	0.908086	0.908086	0.836395	0.95588	0.836395		24	0.0266149	0.0532299	0.0266149	0.0266149		24	0.371556	0.421097	0.421097	0.396326
25	0.0532299	0.10646	0.0266149	0.0532299	0.0798448	0.186304	0.0266149	0.0798448		25	0.884189	0.788601	0.979777	0.884189	0.908086	0.836395	0.95588	0.860292		25	0.0266149	0.0532299	0.0266149	0.0532299		25	0.371556	0.421097	0.445867	0.371556
26	0.0532299	0.133075	0.0266149	0.0266149	0.0798448	0.186304	0.0266149	0.0532299		26	0.884189	0.788601	1.00367	0.884189	0.908086	0.836395	0.95588	0.860292		26	0.0266149	0.0532299	0.0266149	0.0532299		26	0.396326	0.421097	0.470638	0.371556
27	0.0532299	0.133075	0.0266149	0.0266149	0.0798448	0.186304	0.0266149	0.0266149		27	0.884189	0.812498	0.979777	0.884189	0.884189	0.836395	0.931983	0.860292		27	0.0266149	0.0798448	0.0266149	0.0532299		27	0.396326	0.421097	0.470638	0.346786
28	0.0532299	0.133075	0.0266149	0.0266149	0.0798448	0.186304	0.0266149	0		28	0.884189	0.788601	0.95588	0.884189	0.884189	0.836395	0.908086	0.884189		28	0.0266149	0.0798448	0	0.0532299		28	0.421097	0.396326	0.470638	0.346786
29	0.0532299	0.133075	0.0532299	0.0532299	0.0532299	0.186304	0.0266149	0		29	0.860292	0.788601	0.931983	0.860292	0.884189	0.812498	0.908086	0.884189		29	0.0266149	0.0798448	0	0.0532299		29	0.421097	0.396326	0.445867	0.346786
30	0.0532299	0.133075	0.0798448	0.0532299	0.0532299	0.186304	0.0266149	0		30	0.860292	0.788601	0.931983	0.836395	0.884189	0.812498	0.884189	0.860292		30	0.0266149	0.0798448	0	0.0532299		30	0.421097	0.396326	0.445867	0.371556
31	0.0798448	0.133075	0.0798448	0.0532299	0.0798448	0.15969	0.0266149	0.0266149		31	0.836395	0.764704	0.931983	0.836395	0.884189	0.812498	0.884189	0.860292		31	0.0266149	0.0798448	0	0.0532299		31	0.421097	0.371556	0.445867	0.371556
32	0.0798448	0.133075	0.0532299	0.0532299	0.0798448	0.15969	0.0266149	0.0266149		32	0.836395	0.764704	0.931983	0.812498	0.884189	0.812498	0.884189	0.836395		32	0.0266149	0.0798448	0	0.0532299		32	0.421097	0.371556	0.445867	0.371556
33	0.0532299	0.15969	0.0798448	0.0532299	0.0798448	0.15969	0.0266149	0.0266149		33	0.812498	0.764704	0.931983	0.836395	0.884189	0.812498	0.884189	0.836395		33	0.0266149	0.0798448	0	0.0532299		33	0.396326	0.371556	0.445867	0.371556
34	0.0798448	0.186304	0.0798448	0.0798448	0.0798448	0.15969	0.0266149	0.0532299		34	0.812498	0.740807	0.931983	0.860292	0.884189	0.812498	0.884189	0.860292		34	0.0266149	0.0798448	0	0.0532299		34	0.396326	0.371556	0.445867	0.371556
35	0.0798448	0.186304	0.0798448	0.0798448	0.10646	0.15969	0.0532299	0.0532299		35	0.812498	0.740807	0.931983	0.836395	0.860292	0.812498	0.884189	0.860292		35	0.0266149	0.0798448	0.0266149	0.0266149		35	0.396326	0.371556	0.445867	0.371556
36	0.10646	0.212919	0.0798448	0.10646	0.10646	0.15969	0.0532299	0.0266149		36	0.836395	0.740807	0.931983	0.836395	0.860292	0.836395	0.884189	0.836395		36	0.0532299	0.0798448	0.0266149	0.0532299		36	0.396326	0.371556	0.421097	0.371556
37	0.10646	0.239534	0.0798448	0.10646	0.10646	0.15969	0.0532299	0		37	0.836395	0.71691	0.931983	0.836395	0.860292	0.836395	0.908086	0.860292		37	0.0266149	0.0532299	0.0266149	0.0266149		37	0.396326	0.371556	0.421097	0.346786
38	0.10646	0.239534	0.10646	0.133075	0.0798448	0.15969	0.0532299	0.0266149		38	0.836395	0.740807	0.931983	0.836395	0.836395	0.836395	0.908086	0.860292		38	0.0532299	0.0532299	0.0532299	0.0266149		38	0.371556	0.371556	0.421097	0.346786
39	0.0798448	0.239534	0.133075	0.15969	0.0798448	0.133075	0.0532299	0.0532299		39	0.860292	0.71691	0.908086	0.836395	0.836395	0.836395	0.908086	0.860292		39	0.0532299	0.0532299	0.0532299	0.0266149		39	0.371556	0.371556	0.421097	0.346786
40	0.10646	0.212919	0.133075	0.15969	0.0798448	0.10646	0.0532299	0.0532299		40	0.860292	0.71691	0.908086	0.836395	0.836395	0.836395	0.908086	0.860292		40	0.0532299	0.0266149	0.0532299	0.0266149		40	0.371556	0.371556	0.421097	0.322015
41	0.133075	0.212919	0.133075	0.186304	0.10646	0.10646	0.0532299	0.0532299		41	0.836395	0.71691	0.908086	0.836395	0.860292	0.812498	0.908086	0.860292		41	0.0798448	0.0532299	0.0266149	0.0266149		41	0.346786	0.371556	0.421097	0.322015
42	0.133075	0.212919	0.133075	0.212919	0.10646	0.10646	0.0532299	0.0532299		42	0.836395	0.71691	0.908086	0.836395	0.860292	0.812498	0.884189	0.860292		42	0.0798448	0.0532299	0.0266149	0.0266149		42	0.346786	0.371556	0.396326	0.322015
43	0.133075	0.212919	0.133075	0.212919	0.0798448	0.0798448	0.0798448	0.0532299		43	0.812498	0.693013	0.931983	0.836395	0.860292	0.788601	0.908086	0.860292		43	0.0532299	0.0532299	0.0532299	0.0266149		43	0.346786	0.371556	0.396326	0.297245
44	0.133075	0.212919	0.133075	0.212919	0.0798448	0.0798448	0.10646	0.0532299		44	0.788601	0.693013	0.931983	0.812498	0.860292	0.788601	0.908086	0.884189		44	0.0532299	0.0798448	0.0798448	0.0266149		44	0.346786	0.371556	0.396326	0.297245
45	0.133075	0.212919	0.133075	0.212919	0.10646	0.10646	0.10646	0.0532299		45	0.764704	0.693013	0.908086	0.788601	0.860292	0.788601	0.908086	0.884189		45	0.0266149	0.0798448	0.0798448	0.0266149		45	0.371556	0.371556	0.421097	0.297245
46	0.15969	0.212919	0.10646	0.212919	0.10646	0.0798448	0.10646	0.0532299		46	0.764704	0.71691	0.884189	0.812498	0.860292	0.788601	0.908086	0.884189		46	0.0266149	0.0798448	0.0532299	0.0266149		46	0.371556	0.371556	0.396326	0.297245
47	0.15969	0.212919	0.10646	0.212919	0.10646	0.0798448	0.10646	0.0532299		47	0.764704	0.71691	0.884189	0.788601	0.836395	0.788601	0.908086	0.884189		47	0.0266149	0.0798448	0.0532299	0.0266149		47	0.371556	0.371556	0.396326	0.297245
48	0.133075	0.212919	0.10646	0.239534	0.10646	0.0798448	0.10646	0.0532299		48	0.764704	0.740807	0.884189	0.788601	0.836395	0.788601	0.884189	0.884189		48	0.0266149	0.0798448	0.0532299	0.0266149		48	0.346786	0.371556	0.396326	0.297245
49	0.133075	0.212919	0.10646	0.212919	0.0798448	0.10646	0.0798448	0.0798448		49	0.764704	0.740807	0.884189	0.812498	0.836395	0.788601	0.908086	0.884189		49	0.0266149	0.0798448	0.0532299	0.0266149		49	0.322015	0.346786	0.371556	0.272474
50	0.15969	0.212919	0.10646	0.186304	0.0798448	0.10646	0.0798448	0.0798448		50	0.764704	0.740807	0.908086	0.812498	0.860292	0.788601	0.908086	0.908086		50	0.0266149	0.0798448	0.0532299	0.0266149		50	0.322015	0.346786	0.371556	0.272474
51	0.15969	0.212919	0.10646	0.186304	0.10646	0.10646	0.0798448	0.0532299		51	0.740807	0.740807	0.884189	0.788601	0.860292	0.812498	0.908086	0.884189		51	0	0.0798448	0.0532299	0.0266149		51	0.322015	0.346786	0.346786	0.272474
52	0.133075	0.212919	0.10646	0.186304	0.0798448	0.10646	0.0532299	0.0532299		52	0.764704	0.71691	0.860292	0.812498	0.860292	0.836395	0.908086	0.860292		52	0	0.0798448	0.0532299	0.0266149		52	0.297245	0.346786	0.346786	0.272474
53	0.133075	0.212919	0.10646	0.15969	0.10646	0.10646	0.0532299	0.0532299		53	0.764704	0.693013	0.836395	0.812498	0.836395	0.812498	0.884189	0.860292		53	0	0.0798448	0.0532299	0.0532299		53	0.297245	0.346786	0.346786	0.272474
54	0.133075	0.212919	0.10646	0.15969	0.133075	0.10646	0.0798448	0.0532299		54	0.764704	0.693013	0.836395	0.788601	0.836395	0.836395	0.884189	0.860292		54	0.0266149	0.0798448	0.0532299	0.0532299		54	0.297245	0.346786	0.346786	0.272474
55	0.10646	0.212919	0.10646	0.15969	0.133075	0.10646	0.0798448	0.0532299		55	0.740807	0.669116	0.836395	0.788601	0.860292	0.836395	0.860292	0.884189		55	0.0532299	0.0798448	0.0532299	0.0532299		55	0.297245	0.346786	0.322015	0.272474
56	0.10646	0.212919	0.10646	0.15969	0.133075	0.10646	0.10646	0.0532299		56	0.740807	0.669116	0.836395	0.788601	0.884189	0.836395	0.860292	0.884189		56	0.0532299	0.0532299	0.0532299	0.0266149		56	0.272474	0.322015	0.322015	0.272474
57	0.10646	0.212919	0.10646	0.15969	0.133075	0.10646	0.10646	0.0532299		57	0.740807	0.669116	0.812498	0.812498	0.908086	0.836395	0.836395	0.884189		57	0.0532299	0.0532299	0.0532299	0.0532299		57	0.272474	0.346786	0.322015	0.272474
58	0.10646	0.186304	0.10646	0.15969	0.133075	0.10646	0.10646	0.0532299		58	0.740807	0.669116	0.812498	0.836395	0.908086	0.812498	0.836395	0.884189		58	0.0532299	0.0266149	0.0532299	0.0532299		58	0.272474	0.346786	0.322015	0.272474
59	0.10646	0.15969	0.10646	0.15969	0.133075	0.133075	0.10646	0.0532299		59	0.740807	0.669116	0.836395	0.836395	0.908086	0.788601	0.836395	0.884189		59	0.0266149	0.0266149	0.0532299	0.0532299		59	0.247704	0.346786	0.322015	0.272474
60	0.10646	0.15969	0.10646	0.15969	0.15969	0.10646	0.10646	0.0532299		60	0.740807	0.645219	0.836395	0.812498	0.908086	0.788601	0.836395	0.908086		60	0	0.0266149	0.0532299	0.0532299		60	0.272474	0.371556	0.297245	0.247704
61	0.133075	0.15969	0.10646	0.186304	0.15969	0.10646	0.10646	0.0798448		61	0.740807	0.645219	0.836395	0.812498	0.908086	0.812498	0.836395	0.908086		61	0	0.0266149	0.0798448	0.0532299		61	0.297245	0.396326	0.297245	0.247704
62	0.15969	0.186304	0.0798448	0.15969	0.15969	0.10646	0.10646	0.10646		62	0.740807	0.621322	0.860292	0.812498	0.908086	0.788601	0.860292	0.931983		62	0	0.0532299	0.0798448	0.0532299		62	0.297245	0.396326	0.297245	0.247704
63	0.15969	0.186304	0.0798448	0.133075	0.15969	0.10646	0.10646	0.10646		63	0.71691	0.645219	0.860292	0.812498	0.908086	0.788601	0.860292	0.908086		63	0	0.0532299	0.0798448	0.0266149		63	0.297245	0.396326	0.297245	0.222934
64	0.15969	0.15969	0.0532299	0.133075	0.186304	0.10646	0.0798448	0.10646		64	0.740807	0.669116	0.860292	0.812498	0.908086	0.788601	0.884189	0.908086		64	0	0.0532299	0.0798448	0.0532299		64	0.297245	0.396326	0.297245	0.222934
65	0.186304	0.15969	0.0798448	0.133075	0.186304	0.10646	0.0798448	0.10646		65	0.71691	0.669116	0.860292	0.788601	0.908086	0.788601	0.884189	0.908086		65	0	0.0532299	0.0798448	0.0532299		65	0.272474	0.396326	0.297245	0.222934
66	0.186304	0.15969	0.10646	0.133075	0.186304	0.10646	0.0798448	0.10646		66	0.71691	0.669116	0.860292	0.788601	0.908086	0.788601	0.884189	0.908086		66	0	0.0532299	0.0798448	0.0266149		66	0.247704	0.396326	0.297245	0.222934
67	0.15969	0.15969	0.10646	0.133075	0.186304	0.10646	0.0798448	0.0798448		67	0.71691	0.669116	0.860292	0.764704	0.908086	0.788601	0.884189	0.908086		67	0	0.0266149	0.10646	0.0532299		67	0.247704	0.396326	0.272474	0.198163
68	0.15969	0.15969	0.10646	0.10646	0.15969	0.0798448	0.0798448	0.0798448		68	0.71691	0.669116	0.860292	0.788601	0.931983	0.788601	0.884189	0.884189		68	0	0.0266149	0.10646	0.0532299		68	0.247704	0.396326	0.272474	0.198163
69	0.15969	0.15969	0.10646	0.10646	0.15969	0.0798448	0.0532299	0.10646		69	0.740807	0.669116	0.860292	0.764704	0.931983	0.788601	0.860292	0.884189		69	0	0.0266149	0.0798448	0.0532299		69	0.247704	0.396326	0.247704	0.198163
70	0.133075	0.15969	0.0798448	0.10646	0.186304	0.0798448	0.0532299	0.10646		70	0.740807	0.669116	0.860292	0.764704	0.931983	0.788601	0.860292	0.884189		70	0	0	0.0798448	0.0532299		70	0.247704	0.396326	0.247704	0.198163
71	0.10646	0.15969	0.0798448	0.10646	0.186304	0.10646	0.0266149	0.0798448		71	0.740807	0.669116	0.884189	0.764704	0.931983	0.788601	0.860292	0.884189		71	0	0	0.0532299	0.0266149		71	0.247704	0.371556	0.222934	0.198163
72	0.10646	0.133075	0.0798448	0.10646	0.186304	0.10646	0.0266149	0.0798448		72	0.740807	0.693013	0.908086	0.764704	0.931983	0.788601	0.860292	0.908086		72	0.0266149	0	0.0798448	0.0532299		72	0.222934	0.396326	0.222934	0.198163
73	0.10646	0.133075	0.0798448	0.133075	0.186304	0.10646	0.0266149	0.0798448		73	0.740807	0.71691	0.908086	0.764704	0.931983	0.788601	0.836395	0.908086		73	0.0266149	0	0.0532299	0.0798448		73	0.222934	0.396326	0.222934	0.198163
74	0.10646	0.10646	0.0532299	0.133075	0.186304	0.10646	0.0266149	0.10646		74	0.740807	0.71691	0.884189	0.764704	0.931983	0.812498	0.836395	0.908086		74	0.0266149	0	0.0532299	0.0798448		74	0.222934	0.396326	0.222934	0.198163
75	0.10646	0.10646	0.0266149	0.133075	0.15969	0.10646	0.0266149	0.0798448		75	0.740807	0.740807	0.884189	0.788601	0.931983	0.812498	0.836395	0.908086		75	0.0266149	0	0.0532299	0.0798448		75	0.222934	0.371556	0.222934	0.198163
76	0.0798448	0.10646	0.0266149	0.133075	0.15969	0.10646	0.0266149	0.0532299		76	0.71691	0.71691	0.884189	0.788601	0.931983	0.836395	0.836395	0.908086		76	0.0266149	0	0.0532299	0.10646		76	0.222934	0.346786	0.222934	0.198163
77	0.0798448	0.0798448	0.0532299	0.133075	0.15969	0.133075	0.0266149	0.0532299		77	0.71691	0.693013	0.884189	0.788601	0.931983	0.860292	0.836395	0.908086		77	0	0	0.0532299	0.0798448		77	0.222934	0.346786	0.222934	0.198163
78	0.0798448	0.0798448	0.0532299	0.133075	0.186304	0.133075	0.0532299	0.0532299		78	0.71691	0.71691	0.884189	0.788601	0.931983	0.860292	0.812498	0.908086		78	0	0.0266149	0.0532299	0.0798448		78	0.198163	0.346786	0.247704	0.222934
79	0.0798448	0.0798448	0.0798448	0.133075	0.186304	0.133075	0.0266149	0.0532299		79	0.693013	0.71691	0.884189	0.812498	0.931983	0.860292	0.812498	0.931983		79	0	0.0266149	0.0532299	0.0798448		79	0.198163	0.346786	0.222934	0.222934
80	0.0798448	0.0798448	0.0798448	0.133075	0.15969	0.15969	0.0532299	0.0798448		80	0.693013	0.71691	0.884189	0.812498	0.931983	0.860292	0.812498	0.931983		80	0	0.0266149	0.0266149	0.0798448		80	0.198163	0.346786	0.222934	0.222934
81	0.0798448	0.0798448	0.0798448	0.15969	0.186304	0.186304	0.0532299	0.0798448		81	0.693013	0.693013	0.860292	0.812498	0.931983	0.884189	0.812498	0.931983		81	0.0266149	0.0266149	0	0.0798448		81	0.198163	0.346786	0.222934	0.198163
82	0.10646	0.0798448	0.10646	0.15969	0.186304	0.15969	0.0532299	0.0532299		82	0.693013	0.693013	0.884189	0.788601	0.931983	0.884189	0.788601	0.908086		82	0	0.0266149	0	0.0798448		82	0.198163	0.346786	0.222934	0.198163
83	0.0798448	0.0532299	0.10646	0.186304	0.15969	0.15969	0.0532299	0.0266149		83	0.669116	0.693013	0.884189	0.788601	0.931983	0.860292	0.788601	0.908086		83	0	0.0266149	0.0266149	0.0798448		83	0.198163	0.322015	0.222934	0.198163
84	0.0798448	0.0798448	0.10646	0.186304	0.15969	0.15969	0.0266149	0.0266149		84	0.669116	0.669116	0.884189	0.764704	0.908086	0.860292	0.764704	0.908086		84	0	0.0266149	0.0266149	0.0532299		84	0.198163	0.346786	0.222934	0.198163
85	0.0532299	0.0798448	0.10646	0.186304	0.186304	0.15969	0.0266149	0.0266149		85	0.669116	0.669116	0.860292	0.764704	0.931983	0.860292	0.764704	0.884189		85	0	0.0266149	0.0266149	0.0532299		85	0.198163	0.371556	0.222934	0.198163
86	0.0532299	0.0798448	0.133075	0.186304	0.186304	0.15969	0.0532299	0.0532299		86	0.669116	0.669116	0.860292	0.740807	0.95588	0.860292	0.740807	0.884189		86	0.0266149	0.0266149	0.0266149	0.0532299		86	0.222934	0.371556	0.247704	0.198163
87	0.0266149	0.0798448	0.133075	0.186304	0.186304	0.15969	0.0798448	0.0532299		87	0.669116	0.645219	0.860292	0.740807	0.95588	0.860292	0.740807	0.884189		87	0	0.0266149	0.0266149	0.0532299		87	0.198163	0.371556	0.222934	0.198163
88	0.0266149	0.0798448	0.133075	0.15969	0.186304	0.186304	0.0798448	0.0532299		88	0.669116	0.645219	0.836395	0.740807	0.95588	0.860292	0.740807	0.860292		88	0	0.0266149	0.0266149	0.0266149		88	0.173393	0.371556	0.222934	0.198163
89	0.0266149	0.0798448	0.133075	0.15969	0.212919	0.186304	0.10646	0.0532299		89	0.669116	0.645219	0.812498	0.740807	0.931983	0.860292	0.740807	0.860292		89	0	0.0266149	0	0.0266149		89	0.173393	0.396326	0.198163	0.173393
90	0.0532299	0.10646	0.133075	0.15969	0.186304	0.15969	0.10646	0.0798448		90	0.669116	0.645219	0.812498	0.71691	0.931983	0.860292	0.740807	0.860292		90	0	0.0266149	0	0.0266149		90	0.173393	0.396326	0.173393	0.173393
91	0.0532299	0.10646	0.133075	0.133075	0.186304	0.15969	0.10646	0.0798448		91	0.669116	0.645219	0.788601	0.71691	0.931983	0.860292	0.740807	0.884189		91	0	0.0266149	0	0		91	0.173393	0.371556	0.198163	0.173393
92	0.0532299	0.10646	0.133075	0.15969	0.186304	0.15969	0.0798448	0.0798448		92	0.669116	0.669116	0.764704	0.693013	0.908086	0.860292	0.740807	0.860292		92	0	0.0266149	0	0		92	0.173393	0.371556	0.173393	0.173393
93	0.0532299	0.10646	0.133075	0.15969	0.186304	0.15969	0.0798448	0.0798448		93	0.669116	0.669116	0.764704	0.669116	0.884189	0.860292	0.71691	0.860292		93	0	0.0532299	0.0266149	0		93	0.173393	0.371556	0.148622	0.148622
94	0.0532299	0.10646	0.133075	0.133075	0.186304	0.133075	0.0798448	0.0798448		94	0.669116	0.669116	0.788601	0.669116	0.884189	0.884189	0.71691	0.860292		94	0.0266149	0.0532299	0	0		94	0.173393	0.371556	0.148622	0.173393
95	0.0532299	0.10646	0.10646	0.133075	0.15969	0.133075	0.0532299	0.0798448		95	0.693013	0.669116	0.788601	0.669116	0.884189	0.884189	0.740807	0.884189		95	0.0266149	0.0532299	0	0		95	0.173393	0.371556	0.173393	0.173393
96	0.0798448	0.10646	0.0798448	0.133075	0.15969	0.133075	0.0532299	0.0798448		96	0.693013	0.645219	0.788601	0.645219	0.884189	0.860292	0.740807	0.884189		96	0	0.0532299	0	0.0266149		96	0.173393	0.371556	0.148622	0.198163
97	0.0798448	0.133075	0.0532299	0.10646	0.15969	0.15969	0.0532299	0.0798448		97	0.693013	0.645219	0.764704	0.621322	0.860292	0.860292	0.740807	0.860292		97	0	0.0266149	0	0.0266149		97	0.173393	0.371556	0.148622	0.173393
98	0.0798448	0.15969	0.0532299	0.10646	0.15969	0.15969	0.0532299	0.0798448		98	0.693013	0.645219	0.764704	0.621322	0.860292	0.860292	0.71691	0.860292		98	0	0.0266149	0	0.0532299		98	0.173393	0.371556	0.173393	0.173393
99	0.0798448	0.133075	0.0532299	0.10646	0.15969	0.15969	0.0532299	0.0798448		99	0.693013	0.669116	0.764704	0.621322	0.860292	0.860292	0.740807	0.884189		99	0	0.0266149	0.0266149	0.0266149		99	0.148622	0.371556	0.173393	0.198163
100	0.0798448	0.133075	0.0532299	0.133075	0.15969	0.15969	0.0532299	0.0798448		100	0.693013	0.669116	0.740807	0.621322	0.860292	0.860292	0.740807	0.860292		100	0	0.0266149	0.0266149	0.0266149		100	0.148622	0.371556	0.173393	0.198163
101	0.0798448	0.133075	0.0532299	0.10646	0.15969	0.133075	0.0532299	0.0798448		101	0.693013	0.669116	0.740807	0.621322	0.860292	0.836395	0.71691	0.860292		101	0	0	0.0266149	0.0266149		101	0.148622	0.371556	0.148622	0.198163
102	0.0798448	0.133075	0.0798448	0.10646	0.15969	0.133075	0.0532299	0.0798448		102	0.693013	0.693013	0.740807	0.621322	0.860292	0.812498	0.71691	0.860292		102	0	0	0.0266149	0.0266149		102	0.173393	0.346786	0.173393	0.222934
103	0.0798448	0.133075	0.0798448	0.10646	0.133075	0.133075	0.0532299	0.0798448		103	0.693013	0.693013	0.740807	0.645219	0.836395	0.812498	0.71691	0.860292		103	0	0	0.0266149	0.0266149		103	0.173393	0.346786	0.173393	0.222934
104	0.0798448	0.133075	0.10646	0.10646	0.15969	0.133075	0.0532299	0.0798448		104	0.71691	0.693013	0.764704	0.669116	0.812498	0.788601	0.71691	0.884189		104	0	0	0.0266149	0		104	0.173393	0.371556	0.173393	0.198163
105	0.0798448	0.10646	0.0798448	0.133075	0.15969	0.133075	0.0266149	0.0798448		105	0.693013	0.693013	0.764704	0.669116	0.788601	0.788601	0.71691	0.884189		105	0	0	0	0.0266149		105	0.173393	0.346786	0.173393	0.198163
106	0.0798448	0.133075	0.10646	0.133075	0.15969	0.133075	0.0266149	0.0798448		106	0.693013	0.693013	0.764704	0.645219	0.764704	0.812498	0.71691	0.884189		106	0	0	0	0		106	0.173393	0.346786	0.173393	0.198163
107	0.0798448	0.133075	0.10646	0.133075	0.15969	0.10646	0.0266149	0.0798448		107	0.693013	0.669116	0.764704	0.645219	0.764704	0.812498	0.740807	0.884189		107	0	0	0	0		107	0.173393	0.346786	0.198163	0.198163
108	0.0532299	0.10646	0.10646	0.133075	0.15969	0.10646	0.0266149	0.0798448		108	0.693013	0.669116	0.764704	0.645219	0.764704	0.812498	0.71691	0.884189		108	0	0	0	0		108	0.173393	0.346786	0.198163	0.198163
109	0.0532299	0.133075	0.10646	0.133075	0.133075	0.0798448	0	0.0798448		109	0.71691	0.693013	0.788601	0.645219	0.788601	0.812498	0.71691	0.908086		109	0	0	0	0		109	0.173393	0.371556	0.173393	0.173393
110	0.0532299	0.10646	0.0798448	0.133075	0.133075	0.0798448	0.0266149	0.0798448		110	0.71691	0.693013	0.788601	0.645219	0.788601	0.836395	0.71691	0.908086		110	0	0.0266149	0	0		110	0.198163	0.371556	0.173393	0.173393
111	0.0532299	0.10646	0.10646	0.133075	0.133075	0.0798448	0.0266149	0.0798448		111	0.71691	0.693013	0.788601	0.645219	0.788601	0.836395	0.71691	0.884189		111	0.0266149	0.0266149	0	0		111	0.198163	0.396326	0.173393	0.148622
112	0.0532299	0.10646	0.133075	0.10646	0.10646	0.10646	0.0266149	0.0798448		112	0.71691	0.693013	0.788601	0.645219	0.788601	0.812498	0.693013	0.860292		112	0.0266149	0	0	0		112	0.222934	0.396326	0.173393	0.123852
113	0.0532299	0.10646	0.15969	0.10646	0.10646	0.10646	0.0532299	0.0532299		113	0.71691	0.693013	0.764704	0.621322	0.788601	0.812498	0.669116	0.836395		113	0.0266149	0	0	0		113	0.222934	0.396326	0.173393	0.123852
114	0.0798448	0.133075	0.133075	0.133075	0.10646	0.10646	0.0532299	0.0532299		114	0.71691	0.669116	0.764704	0.621322	0.788601	0.812498	0.669116	0.836395		114	0.0266149	0	0	0.0266149		114	0.222934	0.396326	0.173393	0.123852
115	0.0798448	0.133075	0.133075	0.133075	0.10646	0.0798448	0.0532299	0.0798448		115	0.71691	0.693013	0.764704	0.597425	0.764704	0.812498	0.669116	0.836395		115	0.0266149	0.0266149	0	0.0266149		115	0.222934	0.396326	0.148622	0.0990816
116	0.0798448	0.133075	0.133075	0.10646	0.133075	0.0798448	0.0532299	0.0798448		116	0.693013	0.693013	0.764704	0.597425	0.764704	0.812498	0.645219	0.812498		116	0.0532299	0.0266149	0	0.0266149		116	0.222934	0.396326	0.148622	0.123852
117	0.10646	0.133075	0.133075	0.10646	0.133075	0.0798448	0.0532299	0.0798448		117	0.693013	0.693013	0.788601	0.597425	0.764704	0.812498	0.621322	0.836395		117	0.0532299	0.0266149	0	0.0266149		117	0.222934	0.396326	0.148622	0.123852
118	0.10646	0.15969	0.133075	0.10646	0.133075	0.0532299	0.0798448	0.0798448		118	0.693013	0.693013	0.764704	0.597425	0.764704	0.812498	0.621322	0.836395		118	0.0532299	0.0266149	0	0.0266149		118	0.222934	0.371556	0.173393	0.123852
119	0.10646	0.15969	0.15969	0.10646	0.10646	0.0532299	0.0798448	0.0798448		119	0.669116	0.693013	0.764704	0.621322	0.764704	0.788601	0.597425	0.836395		119	0.0532299	0.0266149	0	0.0266149		119	0.247704	0.371556	0.198163	0.0990816
120	0.10646	0.15969	0.15969	0.10646	0.10646	0.0532299	0.0798448	0.0798448		120	0.693013	0.71691	0.764704	0.645219	0.740807	0.812498	0.597425	0.812498		120	0.0798448	0.0532299	0	0.0266149		120	0.247704	0.346786	0.222934	0.0990816
121	0.10646	0.133075	0.15969	0.133075	0.10646	0.0532299	0.10646	0.10646		121	0.669116	0.71691	0.764704	0.669116	0.764704	0.812498	0.597425	0.812498		121	0.0798448	0.0532299	0	0		121	0.247704	0.346786	0.222934	0.0990816
122	0.10646	0.15969	0.186304	0.133075	0.10646	0.0532299	0.10646	0.10646		122	0.669116	0.71691	0.740807	0.645219	0.764704	0.812498	0.597425	0.788601		122	0.0798448	0.0266149	0	0		122	0.247704	0.346786	0.247704	0.123852
123	0.10646	0.15969	0.186304	0.133075	0.10646	0.0798448	0.10646	0.10646		123	0.669116	0.693013	0.740807	0.645219	0.764704	0.812498	0.597425	0.788601		123	0.0798448	0.0266149	0	0.0266149		123	0.247704	0.371556	0.247704	0.123852
124	0.133075	0.133075	0.15969	0.133075	0.133075	0.0798448	0.10646	0.10646		124	0.669116	0.693013	0.740807	0.669116	0.764704	0.812498	0.597425	0.812498		124	0.0798448	0.0266149	0	0.0266149		124	0.247704	0.396326	0.247704	0.123852
125	0.133075	0.133075	0.15969	0.133075	0.133075	0.0532299	0.10646	0.10646		125	0.669116	0.693013	0.764704	0.693013	0.764704	0.812498	0.573528	0.812498		125	0.0798448	0.0266149	0	0.0532299		125	0.247704	0.396326	0.222934	0.123852
126	0.133075	0.133075	0.15969	0.133075	0.133075	0.0532299	0.0798448	0.0798448		126	0.693013	0.693013	0.764704	0.693013	0.764704	0.812498	0.573528	0.812498		126	0.0798448	0.0266149	0	0.0532299		126	0.247704	0.421097	0.222934	0.0990816
127	0.133075	0.133075	0.15969	0.133075	0.133075	0.0532299	0.0798448	0.10646		127	0.693013	0.71691	0.764704	0.693013	0.764704	0.788601	0.573528	0.836395		127	0.0798448	0.0266149	0	0.0266149		127	0.272474	0.421097	0.222934	0.0990816
128	0.133075	0.133075	0.186304	0.133075	0.133075	0.0798448	0.0798448	0.0798448		128	0.693013	0.740807	0.764704	0.693013	0.764704	0.788601	0.573528	0.836395		128	0.0798448	0.0266149	0	0.0266149		128	0.247704	0.421097	0.222934	0.0990816
129	0.10646	0.133075	0.186304	0.133075	0.133075	0.0798448	0.0798448	0.10646		129	0.693013	0.764704	0.764704	0.669116	0.788601	0.812498	0.573528	0.812498		129	0.0798448	0.0266149	0	0.0266149		129	0.222934	0.421097	0.222934	0.0743112
130	0.10646	0.15969	0.15969	0.133075	0.133075	0.0798448	0.0798448	0.0798448		130	0.669116	0.788601	0.788601	0.669116	0.764704	0.812498	0.573528	0.812498		130	0.0532299	0.0266149	0	0.0266149		130	0.198163	0.421097	0.247704	0.0990816
131	0.10646	0.133075	0.133075	0.133075	0.133075	0.10646	0.0798448	0.0798448		131	0.645219	0.764704	0.788601	0.669116	0.764704	0.812498	0.573528	0.812498		131	0.0532299	0.0266149	0	0		131	0.198163	0.396326	0.247704	0.0990816
132	0.133075	0.15969	0.133075	0.133075	0.133075	0.10646	0.0798448	0.0798448		132	0.645219	0.764704	0.788601	0.669116	0.764704	0.812498	0.597425	0.812498		132	0.0532299	0.0266149	0	0		132	0.198163	0.396326	0.247704	0.0990816
133	0.133075	0.133075	0.10646	0.133075	0.133075	0.10646	0.0798448	0.0798448		133	0.645219	0.764704	0.788601	0.669116	0.764704	0.812498	0.621322	0.812498		133	0.0266149	0.0266149	0	0		133	0.198163	0.396326	0.222934	0.0990816
134	0.133075	0.133075	0.10646	0.133075	0.133075	0.10646	0.0798448	0.0798448		134	0.645219	0.764704	0.812498	0.669116	0.788601	0.788601	0.621322	0.812498		134	0.0532299	0.0266149	0	0.0266149		134	0.198163	0.371556	0.222934	0.0990816
135	0.133075	0.133075	0.0798448	0.133075	0.133075	0.10646	0.0532299	0.0798448		135	0.645219	0.764704	0.812498	0.669116	0.812498	0.764704	0.621322	0.836395		135	0.0532299	0.0266149	0	0.0266149		135	0.198163	0.371556	0.222934	0.123852
136	0.133075	0.133075	0.0798448	0.133075	0.133075	0.10646	0.0266149	0.0798448		136	0.645219	0.788601	0.812498	0.669116	0.812498	0.764704	0.621322	0.836395		136	0.0532299	0.0266149	0.0266149	0.0266149		136	0.198163	0.371556	0.222934	0.123852
137	0.133075	0.133075	0.0798448	0.10646	0.15969	0.10646	0.0266149	0.10646		137	0.669116	0.788601	0.788601	0.669116	0.812498	0.764704	0.645219	0.860292		137	0.0266149	0.0266149	0	0.0266149		137	0.198163	0.371556	0.222934	0.123852
138	0.10646	0.133075	0.0798448	0.0798448	0.15969	0.10646	0.0532299	0.133075		138	0.669116	0.764704	0.788601	0.645219	0.812498	0.764704	0.621322	0.860292		138	0.0266149	0	0	0.0266149		138	0.198163	0.371556	0.247704	0.148622
139	0.10646	0.133075	0.10646	0.10646	0.15969	0.133075	0.0532299	0.10646		139	0.645219	0.764704	0.788601	0.645219	0.788601	0.764704	0.621322	0.884189		139	0.0266149	0	0	0.0266149		139	0.198163	0.371556	0.222934	0.148622
140	0.10646	0.15969	0.10646	0.10646	0.15969	0.10646	0.0532299	0.10646		140	0.645219	0.764704	0.764704	0.669116	0.788601	0.788601	0.597425	0.884189		140	0.0532299	0	0	0.0266149		140	0.198163	0.371556	0.222934	0.148622
141	0.0798448	0.133075	0.10646	0.10646	0.15969	0.10646	0.0532299	0.10646		141	0.645219	0.764704	0.764704	0.669116	0.788601	0.788601	0.597425	0.884189		141	0.0266149	0	0.0266149	0.0266149		141	0.198163	0.396326	0.222934	0.148622
142	0.0798448	0.133075	0.10646	0.10646	0.15969	0.133075	0.0798448	0.10646		142	0.645219	0.788601	0.764704	0.669116	0.812498	0.764704	0.573528	0.860292		142	0.0266149	0	0	0		142	0.198163	0.396326	0.222934	0.173393
143	0.0798448	0.133075	0.10646	0.0798448	0.15969	0.133075	0.0798448	0.0798448		143	0.645219	0.788601	0.740807	0.669116	0.812498	0.740807	0.573528	0.884189		143	0.0266149	0	0	0		143	0.198163	0.396326	0.247704	0.198163
144	0.0798448	0.133075	0.10646	0.0798448	0.15969	0.133075	0.10646	0.0798448		144	0.669116	0.812498	0.740807	0.669116	0.788601	0.740807	0.549631	0.908086		144	0.0266149	0	0.0266149	0.0266149		144	0.198163	0.421097	0.272474	0.198163
145	0.10646	0.133075	0.10646	0.0798448	0.15969	0.15969	0.10646	0.0798448		145	0.669116	0.836395	0.764704	0.669116	0.812498	0.71691	0.549631	0.908086		145	0.0266149	0	0	0.0266149		145	0.198163	0.421097	0.272474	0.198163
146	0.10646	0.133075	0.10646	0.0798448	0.15969	0.15969	0.133075	0.10646		146	0.669116	0.812498	0.740807	0.669116	0.812498	0.71691	0.525734	0.908086		146	0.0266149	0.0266149	0	0.0266149		146	0.198163	0.421097	0.272474	0.222934
147	0.10646	0.133075	0.10646	0.0798448	0.15969	0.133075	0.133075	0.10646		147	0.693013	0.788601	0.71691	0.669116	0.836395	0.71691	0.525734	0.908086		147	0.0266149	0.0266149	0	0.0532299		147	0.198163	0.396326	0.272474	0.222934
148	0.133075	0.133075	0.10646	0.0798448	0.133075	0.133075	0.10646	0.133075		148	0.693013	0.788601	0.740807	0.669116	0.836395	0.71691	0.525734	0.908086		148	0.0266149	0.0266149	0	0.0532299		148	0.198163	0.396326	0.272474	0.222934
149	0.133075	0.133075	0.0798448	0.0798448	0.133075	0.133075	0.133075	0.15969		149	0.693013	0.812498	0.740807	0.669116	0.836395	0.71691	0.525734	0.908086		149	0.0266149	0.0266149	0	0.0798448		149	0.198163	0.396326	0.272474	0.222934
150	0.10646	0.133075	0.0798448	0.10646	0.10646	0.133075	0.133075	0.15969		150	0.693013	0.788601	0.740807	0.669116	0.836395	0.71691	0.525734	0.884189		150	0.0266149	0.0532299	0	0.0798448		150	0.222934	0.396326	0.272474	0.222934
151	0.133075	0.10646	0.0798448	0.10646	0.10646	0.133075	0.15969	0.15969		151	0.71691	0.788601	0.740807	0.669116	0.860292	0.71691	0.525734	0.884189		151	0.0266149	0.0532299	0.0266149	0.0798448		151	0.222934	0.371556	0.297245	0.222934
152	0.133075	0.10646	0.0798448	0.133075	0.10646	0.133075	0.15969	0.15969		152	0.71691	0.764704	0.740807	0.645219	0.836395	0.71691	0.549631	0.884189		152	0.0266149	0.0532299	0.0266149	0.0798448		152	0.198163	0.371556	0.297245	0.222934
153	0.133075	0.10646	0.0798448	0.15969	0.10646	0.133075	0.15969	0.133075		153	0.740807	0.788601	0.740807	0.669116	0.860292	0.740807	0.549631	0.884189		153	0.0266149	0.0532299	0.0266149	0.0798448		153	0.198163	0.371556	0.272474	0.222934
154	0.133075	0.0798448	0.0532299	0.15969	0.0798448	0.133075	0.15969	0.133075		154	0.71691	0.788601	0.71691	0.645219	0.860292	0.764704	0.549631	0.884189		154	0.0532299	0.0266149	0.0266149	0.0798448		154	0.222934	0.371556	0.272474	0.247704
155	0.133075	0.0798448	0.0266149	0.15969	0.0798448	0.133075	0.15969	0.10646		155	0.71691	0.788601	0.71691	0.621322	0.860292	0.764704	0.549631	0.884189		155	0.0266149	0.0266149	0.0266149	0.10646		155	0.222934	0.371556	0.247704	0.247704
156	0.133075	0.10646	0.0266149	0.15969	0.0798448	0.133075	0.15969	0.10646		156	0.693013	0.788601	0.71691	0.621322	0.860292	0.764704	0.549631	0.884189		156	0.0266149	0.0266149	0.0266149	0.0798448		156	0.222934	0.346786	0.247704	0.247704
157	0.133075	0.10646	0.0532299	0.15969	0.0798448	0.10646	0.15969	0.10646		157	0.693013	0.788601	0.693013	0.621322	0.860292	0.764704	0.525734	0.908086		157	0.0266149	0.0266149	0.0266149	0.10646		157	0.222934	0.322015	0.222934	0.247704
158	0.133075	0.133075	0.0532299	0.15969	0.10646	0.10646	0.15969	0.10646		158	0.71691	0.812498	0.693013	0.597425	0.860292	0.764704	0.525734	0.908086		158	0.0266149	0.0266149	0.0266149	0.10646		158	0.247704	0.297245	0.222934	0.247704
159	0.133075	0.133075	0.0532299	0.15969	0.133075	0.0798448	0.15969	0.10646		159	0.71691	0.812498	0.71691	0.573528	0.860292	0.740807	0.525734	0.908086		159	0.0266149	0.0266149	0.0266149	0.0798448		159	0.247704	0.297245	0.222934	0.247704
160	0.133075	0.133075	0.0532299	0.15969	0.15969	0.0798448	0.15969	0.0798448		160	0.71691	0.788601	0.71691	0.549631	0.860292	0.71691	0.525734	0.884189		160	0.0266149	0.0266149	0.0266149	0.0532299		160	0.272474	0.297245	0.198163	0.247704
161	0.133075	0.133075	0.0798448	0.15969	0.186304	0.0532299	0.15969	0.10646		161	0.71691	0.788601	0.693013	0.573528	0.836395	0.740807	0.525734	0.884189		161	0.0266149	0.0266149	0.0266149	0.0532299		161	0.297245	0.297245	0.198163	0.247704
162	0.133075	0.15969	0.0798448	0.133075	0.186304	0.0532299	0.15969	0.10646		162	0.71691	0.812498	0.693013	0.549631	0.836395	0.764704	0.501837	0.884189		162	0.0266149	0.0266149	0.0266149	0.0532299		162	0.297245	0.322015	0.198163	0.222934
163	0.133075	0.15969	0.0532299	0.133075	0.186304	0.0532299	0.15969	0.0798448		163	0.71691	0.812498	0.693013	0.549631	0.836395	0.764704	0.501837	0.884189		163	0.0266149	0.0266149	0.0266149	0.0266149		163	0.272474	0.297245	0.173393	0.222934
164	0.133075	0.15969	0.0532299	0.10646	0.15969	0.0532299	0.186304	0.0798448		164	0.71691	0.812498	0.693013	0.549631	0.836395	0.740807	0.525734	0.884189		164	0.0266149	0.0266149	0.0266149	0.0266149		164	0.272474	0.297245	0.173393	0.247704
165	0.133075	0.15969	0.0532299	0.10646	0.15969	0.0798448	0.186304	0.0798448		165	0.71691	0.812498	0.71691	0.549631	0.836395	0.740807	0.525734	0.884189		165	0.0266149	0.0266149	0.0266149	0.0266149		165	0.297245	0.272474	0.148622	0.222934
166	0.133075	0.15969	0.0798448	0.133075	0.15969	0.10646	0.186304	0.10646		166	0.71691	0.812498	0.71691	0.549631	0.812498	0.71691	0.549631	0.860292		166	0	0.0266149	0.0266149	0.0266149		166	0.272474	0.272474	0.148622	0.222934
167	0.133075	0.15969	0.0798448	0.133075	0.133075	0.0798448	0.15969	0.10646		167	0.71691	0.812498	0.71691	0.549631	0.812498	0.693013	0.549631	0.836395		167	0	0.0266149	0.0266149	0.0266149		167	0.272474	0.272474	0.148622	0.247704
168	0.133075	0.15969	0.0798448	0.15969	0.133075	0.0798448	0.15969	0.10646		168	0.693013	0.788601	0.740807	0.549631	0.788601	0.693013	0.549631	0.836395		168	0	0.0266149	0.0532299	0.0266149		168	0.247704	0.272474	0.148622	0.247704
169	0.133075	0.15969	0.0798448	0.15969	0.133075	0.0798448	0.15969	0.10646		169	0.693013	0.788601	0.740807	0.549631	0.812498	0.693013	0.549631	0.836395		169	0.0266149	0.0266149	0.0532299	0.0266149		169	0.247704	0.272474	0.148622	0.247704
170	0.133075	0.15969	0.0798448	0.15969	0.133075	0.0798448	0.15969	0.10646		170	0.693013	0.812498	0.764704	0.549631	0.812498	0.669116	0.549631	0.836395		170	0.0266149	0.0266149	0.0532299	0.0266149		170	0.247704	0.247704	0.148622	0.272474
171	0.10646	0.15969	0.0798448	0.15969	0.133075	0.0798448	0.15969	0.10646		171	0.71691	0.812498	0.764704	0.549631	0.812498	0.669116	0.549631	0.836395		171	0.0266149	0	0.0532299	0.0532299		171	0.222934	0.247704	0.148622	0.272474
172	0.10646	0.15969	0.10646	0.15969	0.15969	0.0798448	0.15969	0.10646		172	0.71691	0.788601	0.788601	0.549631	0.812498	0.669116	0.549631	0.836395		172	0.0266149	0	0.0266149	0.0532299		172	0.247704	0.247704	0.148622	0.272474
173	0.0798448	0.15969	0.10646	0.133075	0.15969	0.0798448	0.15969	0.133075		173	0.693013	0.788601	0.788601	0.549631	0.836395	0.669116	0.549631	0.836395		173	0.0266149	0.0266149	0.0266149	0.0532299		173	0.222934	0.247704	0.148622	0.272474
174	0.0798448	0.15969	0.133075	0.10646	0.133075	0.0798448	0.15969	0.133075		174	0.693013	0.812498	0.788601	0.549631	0.812498	0.645219	0.573528	0.836395		174	0.0266149	0.0532299	0.0532299	0.0532299		174	0.222934	0.222934	0.148622	0.272474
175	0.0798448	0.15969	0.133075	0.10646	0.15969	0.0798448	0.15969	0.133075		175	0.693013	0.812498	0.764704	0.573528	0.836395	0.645219	0.573528	0.836395		175	0.0266149	0.0532299	0.0532299	0.0266149		175	0.222934	0.222934	0.148622	0.247704
176	0.0798448	0.186304	0.10646	0.0798448	0.133075	0.0798448	0.15969	0.133075		176	0.669116	0.812498	0.764704	0.573528	0.836395	0.645219	0.573528	0.836395		176	0.0266149	0.0532299	0.0266149	0.0266149		176	0.222934	0.198163	0.148622	0.247704
177	0.0798448	0.186304	0.0798448	0.0798448	0.133075	0.10646	0.133075	0.133075		177	0.669116	0.812498	0.764704	0.549631	0.860292	0.645219	0.573528	0.860292		177	0.0266149	0.0532299	0.0266149	0.0532299		177	0.222934	0.222934	0.148622	0.247704
178	0.0798448	0.212919	0.0798448	0.0798448	0.15969	0.10646	0.133075	0.133075		178	0.669116	0.788601	0.764704	0.573528	0.860292	0.645219	0.573528	0.860292		178	0	0.0532299	0.0266149	0.0532299		178	0.222934	0.198163	0.148622	0.247704
179	0.0798448	0.239534	0.0798448	0.0798448	0.133075	0.10646	0.15969	0.133075		179	0.669116	0.764704	0.764704	0.597425	0.860292	0.645219	0.573528	0.836395		179	0	0.0798448	0.0532299	0.0266149		179	0.247704	0.173393	0.148622	0.247704
180	0.0798448	0.239534	0.0798448	0.0798448	0.133075	0.0798448	0.186304	0.133075		180	0.693013	0.764704	0.764704	0.573528	0.860292	0.669116	0.573528	0.836395		180	0	0.0798448	0.0532299	0.0266149		180	0.247704	0.148622	0.148622	0.222934
181	0.0798448	0.239534	0.0798448	0.0532299	0.133075	0.0798448	0.186304	0.133075		181	0.71691	0.788601	0.764704	0.573528	0.884189	0.669116	0.573528	0.836395		181	0	0.0798448	0.0532299	0.0266149		181	0.247704	0.148622	0.148622	0.222934
182	0.0532299	0.239534	0.0798448	0.0266149	0.133075	0.0798448	0.186304	0.10646		182	0.71691	0.764704	0.764704	0.573528	0.884189	0.669116	0.573528	0.836395		182	0	0.0798448	0.0798448	0.0266149		182	0.247704	0.148622	0.148622	0.198163
183	0.0532299	0.266149	0.0798448	0.0532299	0.133075	0.0798448	0.15969	0.10646		183	0.740807	0.788601	0.764704	0.573528	0.884189	0.645219	0.573528	0.860292		183	0	0.0798448	0.0798448	0.0266149		183	0.247704	0.148622	0.148622	0.198163
184	0.0532299	0.266149	0.10646	0.0532299	0.15969	0.0798448	0.15969	0.133075		184	0.740807	0.788601	0.764704	0.573528	0.860292	0.669116	0.573528	0.836395		184	0	0.0798448	0.0532299	0		184	0.247704	0.148622	0.148622	0.198163
185	0.0532299	0.266149	0.10646	0.0532299	0.133075	0.0798448	0.15969	0.10646		185	0.740807	0.788601	0.740807	0.549631	0.860292	0.693013	0.573528	0.836395		185	0	0.0798448	0.0532299	0		185	0.247704	0.148622	0.148622	0.198163
186	0.0532299	0.292764	0.10646	0.0532299	0.10646	0.0798448	0.186304	0.10646		186	0.71691	0.764704	0.740807	0.573528	0.836395	0.693013	0.573528	0.860292		186	0	0.0798448	0.0532299	0		186	0.247704	0.148622	0.148622	0.222934
187	0.0532299	0.266149	0.10646	0.0266149	0.10646	0.0798448	0.212919	0.10646		187	0.740807	0.764704	0.740807	0.573528	0.836395	0.693013	0.573528	0.836395		187	0	0.0798448	0.0532299	0		187	0.222934	0.173393	0.123852	0.222934
188	0.0532299	0.266149	0.10646	0.0532299	0.10646	0.0798448	0.212919	0.0798448		188	0.740807	0.764704	0.740807	0.573528	0.812498	0.693013	0.597425	0.836395		188	0	0.0798448	0.0532299	0		188	0.222934	0.198163	0.148622	0.198163
189	0.0532299	0.266149	0.10646	0.0798448	0.10646	0.0798448	0.212919	0.0798448		189	0.740807	0.740807	0.740807	0.573528	0.812498	0.693013	0.597425	0.836395		189	0	0.0798448	0.0798448	0		189	0.222934	0.198163	0.148622	0.198163
190	0.0798448	0.266149	0.10646	0.0532299	0.10646	0.0798448	0.186304	0.0798448		190	0.740807	0.740807	0.740807	0.597425	0.812498	0.693013	0.597425	0.860292		190	0	0.10646	0.0798448	0		190	0.222934	0.222934	0.148622	0.198163
191	0.0798448	0.266149	0.0798448	0.0532299	0.0798448	0.0532299	0.15969	0.10646		191	0.740807	0.764704	0.71691	0.597425	0.788601	0.693013	0.597425	0.884189		191	0.0266149	0.10646	0.10646	0		191	0.222934	0.222934	0.148622	0.222934
192	0.0798448	0.239534	0.10646	0.0798448	0.0798448	0.0266149	0.15969	0.10646		192	0.740807	0.764704	0.693013	0.573528	0.788601	0.693013	0.597425	0.860292		192	0.0532299	0.10646	0.10646	0.0266149		192	0.222934	0.247704	0.173393	0.222934
193	0.10646	0.239534	0.10646	0.0798448	0.10646	0.0532299	0.15969	0.0798448		193	0.740807	0.788601	0.693013	0.573528	0.788601	0.71691	0.597425	0.884189		193	0.0532299	0.10646	0.10646	0.0266149		193	0.222934	0.222934	0.173393	0.222934
194	0.133075	0.239534	0.133075	0.0798448	0.10646	0.0532299	0.133075	0.10646		194	0.764704	0.812498	0.669116	0.549631	0.788601	0.740807	0.597425	0.884189		194	0.0266149	0.10646	0.10646	0.0532299		194	0.222934	0.222934	0.173393	0.222934
195	0.133075	0.212919	0.133075	0.0798448	0.133075	0.0532299	0.133075	0.10646		195	0.764704	0.812498	0.669116	0.549631	0.788601	0.740807	0.597425	0.884189		195	0.0266149	0.10646	0.10646	0.0532299		195	0.222934	0.222934	0.173393	0.198163
196	0.133075	0.212919	0.133075	0.0798448	0.15969	0.0266149	0.133075	0.10646		196	0.764704	0.812498	0.669116	0.549631	0.788601	0.740807	0.597425	0.908086		196	0	0.10646	0.10646	0.0266149		196	0.247704	0.198163	0.173393	0.198163
197	0.133075	0.186304	0.133075	0.0798448	0.15969	0.0266149	0.133075	0.10646		197	0.764704	0.812498	0.669116	0.549631	0.788601	0.740807	0.597425	0.908086		197	0.0266149	0.0798448	0.10646	0.0266149		197	0.247704	0.198163	0.173393	0.198163
198	0.133075	0.186304	0.133075	0.0798448	0.15969	0.0266149	0.133075	0.133075		198	0.788601	0.788601	0.669116	0.549631	0.788601	0.740807	0.621322	0.908086		198	0.0532299	0.0798448	0.0798448	0.0266149		198	0.272474	0.173393	0.173393	0.198163
199	0.10646	0.186304	0.133075	0.0798448	0.133075	0.0266149	0.15969	0.133075		199	0.788601	0.788601	0.645219	0.525734	0.788601	0.740807	0.597425	0.884189		199	0.0798448	0.0532299	0.0532299	0		199	0.272474	0.198163	0.148622	0.173393
200	0.0798448	0.15969	0.15969	0.0532299	0.10646	0.0266149	0.15969	0.133075		200	0.788601	0.812498	0.645219	0.525734	0.764704	0.740807	0.573528	0.884189		200	0.10646	0.0532299	0.0532299	0		200	0.272474	0.198163	0.173393	0.198163
201	0.0798448	0.15969	0.133075	0.0532299	0.10646	0.0266149	0.15969	0.133075		201	0.788601	0.812498	0.645219	0.525734	0.740807	0.740807	0.573528	0.908086		201	0.0798448	0.0532299	0.0266149	0		201	0.272474	0.198163	0.173393	0.173393
202	0.0798448	0.15969	0.133075	0.0798448	0.10646	0.0266149	0.186304	0.133075		202	0.788601	0.788601	0.645219	0.549631	0.764704	0.740807	0.549631	0.908086		202	0.0798448	0.0532299	0.0266149	0		202	0.247704	0.198163	0.198163	0.173393
203	0.0798448	0.15969	0.133075	0.0798448	0.10646	0.0266149	0.15969	0.133075		203	0.764704	0.764704	0.645219	0.549631	0.740807	0.740807	0.549631	0.908086		203	0.10646	0.0532299	0.0266149	0.0266149		203	0.222934	0.173393	0.198163	0.173393
204	0.10646	0.15969	0.133075	0.0798448	0.0798448	0.0266149	0.15969	0.133075		204	0.764704	0.740807	0.669116	0.549631	0.740807	0.71691	0.525734	0.908086		204	0.10646	0.0532299	0.0266149	0.0266149		204	0.222934	0.173393	0.173393	0.173393
205	0.0798448	0.133075	0.133075	0.0798448	0.0798448	0.0532299	0.15969	0.15969		205	0.764704	0.740807	0.669116	0.549631	0.740807	0.740807	0.525734	0.931983		205	0.10646	0.0532299	0.0266149	0.0266149		205	0.247704	0.173393	0.173393	0.173393
206	0.0532299	0.133075	0.133075	0.0798448	0.10646	0.0798448	0.186304	0.15969		206	0.788601	0.740807	0.693013	0.573528	0.740807	0.740807	0.525734	0.931983		206	0.0798448	0.0532299	0	0.0266149		206	0.272474	0.173393	0.173393	0.198163
207	0.0266149	0.133075	0.133075	0.0798448	0.0798448	0.0798448	0.15969	0.15969		207	0.788601	0.764704	0.71691	0.597425	0.740807	0.740807	0.525734	0.908086		207	0.0798448	0.0532299	0	0.0266149		207	0.272474	0.173393	0.173393	0.198163
208	0.0266149	0.10646	0.133075	0.0798448	0.0532299	0.0798448	0.186304	0.15969		208	0.788601	0.788601	0.71691	0.597425	0.764704	0.740807	0.549631	0.908086		208	0.10646	0.0798448	0.0266149	0.0266149		208	0.297245	0.198163	0.198163	0.198163
209	0.0532299	0.10646	0.133075	0.0798448	0.0532299	0.0798448	0.212919	0.15969		209	0.812498	0.788601	0.693013	0.597425	0.764704	0.740807	0.549631	0.908086		209	0.133075	0.0798448	0	0.0266149		209	0.272474	0.222934	0.198163	0.173393
210	0.0532299	0.10646	0.10646	0.10646	0.0532299	0.0798448	0.212919	0.15969		210	0.812498	0.788601	0.693013	0.597425	0.764704	0.740807	0.549631	0.908086		210	0.10646	0.0798448	0.0266149	0.0266149		210	0.297245	0.222934	0.222934	0.148622
211	0.0532299	0.10646	0.10646	0.0798448	0.0532299	0.0798448	0.212919	0.15969		211	0.812498	0.788601	0.669116	0.597425	0.764704	0.740807	0.549631	0.908086		211	0.0798448	0.0532299	0.0266149	0.0266149		211	0.322015	0.222934	0.222934	0.148622
212	0.0532299	0.0798448	0.10646	0.0798448	0.0532299	0.10646	0.212919	0.15969		212	0.812498	0.788601	0.669116	0.597425	0.788601	0.740807	0.525734	0.931983		212	0.0532299	0.0532299	0.0266149	0		212	0.322015	0.222934	0.222934	0.148622
213	0.0532299	0.10646	0.10646	0.0532299	0.0798448	0.0798448	0.239534	0.15969		213	0.836395	0.812498	0.669116	0.597425	0.812498	0.740807	0.525734	0.931983		213	0.0266149	0.0266149	0.0266149	0		213	0.322015	0.247704	0.247704	0.148622
214	0.0532299	0.10646	0.10646	0.0532299	0.0798448	0.10646	0.239534	0.15969		214	0.812498	0.812498	0.669116	0.597425	0.788601	0.740807	0.549631	0.931983		214	0.0266149	0.0266149	0.0532299	0		214	0.322015	0.247704	0.247704	0.148622
215	0.0532299	0.10646	0.133075	0.0798448	0.0798448	0.133075	0.239534	0.133075		215	0.836395	0.788601	0.693013	0.597425	0.788601	0.71691	0.525734	0.908086		215	0.0266149	0.0266149	0.0532299	0		215	0.322015	0.247704	0.247704	0.148622
216	0.0798448	0.10646	0.133075	0.10646	0.10646	0.10646	0.239534	0.133075		216	0.836395	0.788601	0.693013	0.621322	0.788601	0.71691	0.525734	0.908086		216	0.0532299	0.0266149	0.0532299	0		216	0.322015	0.222934	0.247704	0.148622
217	0.0798448	0.10646	0.133075	0.0798448	0.10646	0.10646	0.212919	0.133075		217	0.836395	0.788601	0.693013	0.597425	0.788601	0.71691	0.549631	0.931983		217	0.0532299	0.0266149	0.0532299	0		217	0.297245	0.222934	0.272474	0.148622
218	0.0798448	0.10646	0.133075	0.0798448	0.133075	0.10646	0.212919	0.133075		218	0.812498	0.788601	0.693013	0.597425	0.788601	0.740807	0.549631	0.931983		218	0.0532299	0.0266149	0.0266149	0		218	0.297245	0.222934	0.272474	0.173393
219	0.0798448	0.10646	0.133075	0.0798448	0.15969	0.10646	0.212919	0.133075		219	0.788601	0.812498	0.71691	0.597425	0.788601	0.740807	0.573528	0.95588		219	0.0532299	0.0532299	0	0		219	0.297245	0.222934	0.272474	0.173393
220	0.0798448	0.10646	0.133075	0.0798448	0.15969	0.10646	0.186304	0.10646		220	0.764704	0.812498	0.71691	0.597425	0.788601	0.740807	0.573528	0.979777		220	0.0532299	0.0532299	0	0		220	0.297245	0.222934	0.272474	0.173393
221	0.10646	0.0798448	0.15969	0.10646	0.15969	0.0798448	0.15969	0.10646		221	0.788601	0.812498	0.71691	0.597425	0.788601	0.740807	0.597425	0.979777		221	0.0532299	0.0532299	0	0		221	0.297245	0.222934	0.297245	0.173393
222	0.0798448	0.0798448	0.133075	0.133075	0.15969	0.0798448	0.15969	0.10646		222	0.788601	0.812498	0.71691	0.573528	0.788601	0.764704	0.597425	0.979777		222	0.0266149	0.0798448	0	0		222	0.297245	0.222934	0.297245	0.173393
223	0.10646	0.0798448	0.10646	0.15969	0.15969	0.10646	0.15969	0.10646		223	0.788601	0.812498	0.71691	0.597425	0.788601	0.740807	0.597425	1.00367		223	0.0266149	0.0798448	0	0		223	0.322015	0.222934	0.297245	0.173393
224	0.10646	0.0798448	0.0798448	0.133075	0.15969	0.10646	0.186304	0.133075		224	0.788601	0.812498	0.71691	0.573528	0.812498	0.740807	0.597425	1.02757		224	0	0.0532299	0	0		224	0.322015	0.222934	0.297245	0.173393
225	0.10646	0.10646	0.0532299	0.15969	0.15969	0.10646	0.15969	0.133075		225	0.788601	0.836395	0.71691	0.573528	0.788601	0.764704	0.597425	1.02757		225	0	0.0532299	0	0		225	0.322015	0.222934	0.297245	0.198163
226	0.10646	0.10646	0.0532299	0.15969	0.186304	0.10646	0.133075	0.15969		226	0.764704	0.836395	0.693013	0.549631	0.812498	0.764704	0.597425	1.02757		226	0	0.0532299	0	0		226	0.322015	0.198163	0.297245	0.198163
227	0.0798448	0.10646	0.0798448	0.15969	0.212919	0.10646	0.133075	0.186304		227	0.764704	0.836395	0.693013	0.549631	0.812498	0.764704	0.597425	1.02757		227	0	0.0532299	0	0		227	0.322015	0.222934	0.297245	0.198163
228	0.10646	0.10646	0.0798448	0.15969	0.186304	0.10646	0.133075	0.186304		228	0.764704	0.836395	0.693013	0.549631	0.836395	0.764704	0.573528	1.00367		228	0	0.0266149	0	0		228	0.322015	0.198163	0.297245	0.198163
229	0.10646	0.10646	0.10646	0.15969	0.15969	0.10646	0.15969	0.186304		229	0.764704	0.836395	0.693013	0.549631	0.836395	0.788601	0.549631	1.02757		229	0	0.0532299	0	0		229	0.297245	0.198163	0.297245	0.198163
230	0.10646	0.10646	0.10646	0.133075	0.15969	0.10646	0.133075	0.186304		230	0.764704	0.860292	0.693013	0.549631	0.812498	0.788601	0.573528	1.02757		230	0	0.0798448	0	0		230	0.272474	0.222934	0.297245	0.198163
231	0.10646	0.133075	0.0798448	0.133075	0.15969	0.10646	0.133075	0.15969		231	0.764704	0.836395	0.693013	0.573528	0.812498	0.788601	0.573528	1.02757		231	0	0.0798448	0	0		231	0.297245	0.222934	0.297245	0.198163
232	0.0798448	0.133075	0.10646	0.15969	0.15969	0.10646	0.133075	0.15969		232	0.740807	0.836395	0.693013	0.597425	0.812498	0.764704	0.573528	1.00367		232	0	0.0798448	0	0		232	0.297245	0.247704	0.297245	0.198163
233	0.10646	0.15969	0.133075	0.186304	0.15969	0.10646	0.133075	0.15969		233	0.740807	0.836395	0.693013	0.621322	0.812498	0.764704	0.573528	1.00367		233	0	0.0798448	0	0		233	0.297245	0.222934	0.297245	0.198163
234	0.0798448	0.15969	0.10646	0.15969	0.186304	0.10646	0.133075	0.133075		234	0.740807	0.836395	0.693013	0.621322	0.836395	0.740807	0.573528	1.00367		234	0	0.0798448	0	0.0266149		234	0.297245	0.222934	0.297245	0.198163
235	0.0798448	0.133075	0.10646	0.15969	0.186304	0.10646	0.133075	0.133075		235	0.740807	0.812498	0.71691	0.621322	0.836395	0.740807	0.597425	1.00367		235	0	0.10646	0	0		235	0.297245	0.222934	0.272474	0.222934
236	0.10646	0.133075	0.133075	0.15969	0.186304	0.10646	0.10646	0.133075		236	0.764704	0.812498	0.740807	0.621322	0.860292	0.740807	0.597425	0.979777		236	0.0266149	0.10646	0	0		236	0.297245	0.222934	0.272474	0.222934
237	0.10646	0.133075	0.15969	0.15969	0.212919	0.10646	0.10646	0.15969		237	0.788601	0.812498	0.740807	0.645219	0.860292	0.740807	0.597425	0.979777		237	0.0266149	0.10646	0.0266149	0		237	0.297245	0.222934	0.297245	0.198163
238	0.10646	0.10646	0.15969	0.15969	0.186304	0.10646	0.10646	0.133075		238	0.788601	0.788601	0.740807	0.645219	0.836395	0.740807	0.597425	0.95588		238	0.0532299	0.0798448	0.0266149	0		238	0.297245	0.198163	0.297245	0.198163
239	0.10646	0.10646	0.133075	0.15969	0.186304	0.10646	0.10646	0.15969		239	0.788601	0.788601	0.740807	0.645219	0.836395	0.740807	0.597425	0.95588		239	0.0532299	0.0798448	0.0266149	0.0266149		239	0.297245	0.198163	0.297245	0.198163
240	0.133075	0.10646	0.10646	0.15969	0.186304	0.10646	0.133075	0.15969		240	0.788601	0.788601	0.764704	0.645219	0.836395	0.740807	0.597425	0.95588		240	0.0532299	0.0798448	0.0266149	0.0266149		240	0.297245	0.198163	0.297245	0.198163
241	0.15969	0.10646	0.133075	0.133075	0.186304	0.10646	0.133075	0.186304		241	0.764704	0.788601	0.740807	0.669116	0.836395	0.740807	0.597425	0.95588		241	0.0532299	0.0798448	0.0266149	0		241	0.297245	0.222934	0.297245	0.198163
242	0.15969	0.10646	0.133075	0.10646	0.186304	0.10646	0.133075	0.186304		242	0.764704	0.812498	0.740807	0.669116	0.836395	0.740807	0.573528	0.979777		242	0.0532299	0.0532299	0.0266149	0		242	0.322015	0.222934	0.272474	0.198163
243	0.15969	0.133075	0.133075	0.10646	0.186304	0.133075	0.10646	0.186304		243	0.740807	0.812498	0.740807	0.669116	0.836395	0.71691	0.597425	0.979777		243	0.0266149	0.0532299	0.0266149	0.0266149		243	0.322015	0.222934	0.247704	0.198163
244	0.186304	0.15969	0.133075	0.133075	0.15969	0.133075	0.10646	0.186304		244	0.71691	0.812498	0.740807	0.645219	0.860292	0.71691	0.597425	0.979777		244	0.0266149	0.0798448	0.0266149	0.0266149		244	0.322015	0.247704	0.247704	0.198163
245	0.186304	0.15969	0.133075	0.133075	0.133075	0.133075	0.10646	0.186304		245	0.71691	0.812498	0.740807	0.645219	0.836395	0.71691	0.621322	0.979777		245	0.0532299	0.0532299	0.0266149	0.0266149		245	0.322015	0.247704	0.272474	0.173393
246	0.212919	0.186304	0.133075	0.133075	0.10646	0.15969	0.10646	0.212919		246	0.71691	0.812498	0.740807	0.645219	0.836395	0.740807	0.621322	1.00367		246	0.0532299	0.0532299	0.0266149	0.0532299		246	0.322015	0.247704	0.272474	0.173393
247	0.186304	0.186304	0.15969	0.15969	0.10646	0.15969	0.10646	0.212919		247	0.71691	0.812498	0.740807	0.645219	0.836395	0.740807	0.597425	1.00367		247	0.0532299	0.0798448	0.0266149	0.0532299		247	0.322015	0.272474	0.272474	0.173393
248	0.186304	0.186304	0.133075	0.15969	0.10646	0.15969	0.133075	0.212919		248	0.740807	0.836395	0.740807	0.645219	0.836395	0.740807	0.621322	1.02757		248	0.0532299	0.0798448	0.0532299	0.0532299		248	0.297245	0.272474	0.272474	0.148622
249	0.186304	0.186304	0.10646	0.15969	0.133075	0.186304	0.10646	0.186304		249	0.740807	0.836395	0.71691	0.645219	0.860292	0.740807	0.621322	1.02757		249	0.0798448	0.10646	0.0266149	0.0532299		249	0.297245	0.272474	0.272474	0.173393
250	0.186304	0.186304	0.10646	0.15969	0.133075	0.186304	0.10646	0.186304		250	0.71691	0.836395	0.71691	0.645219	0.860292	0.740807	0.645219	1.05147		250	0.0532299	0.10646	0.0266149	0.0532299		250	0.297245	0.272474	0.272474	0.173393
251	0.186304	0.186304	0.10646	0.15969	0.10646	0.186304	0.10646	0.15969		251	0.71691	0.860292	0.71691	0.621322	0.836395	0.71691	0.645219	1.05147		251	0.0798448	0.10646	0.0266149	0.0266149		251	0.322015	0.272474	0.272474	0.173393
252	0.186304	0.186304	0.0798448	0.15969	0.10646	0.186304	0.133075	0.186304		252	0.71691	0.860292	0.71691	0.621322	0.812498	0.740807	0.645219	1.02757		252	0.0798448	0.10646	0.0266149	0		252	0.322015	0.272474	0.272474	0.173393
253	0.15969	0.186304	0.0798448	0.15969	0.10646	0.186304	0.133075	0.186304		253	0.740807	0.860292	0.71691	0.645219	0.812498	0.740807	0.645219	1.02757		253	0.0798448	0.10646	0.0266149	0		253	0.322015	0.272474	0.272474	0.173393
254	0.15969	0.212919	0.10646	0.133075	0.10646	0.186304	0.133075	0.15969		254	0.740807	0.836395	0.71691	0.645219	0.812498	0.740807	0.621322	1.02757		254	0.0798448	0.10646	0.0266149	0		254	0.322015	0.272474	0.272474	0.148622
255	0.15969	0.212919	0.0798448	0.133075	0.0798448	0.186304	0.133075	0.15969		255	0.71691	0.836395	0.71691	0.621322	0.812498	0.740807	0.621322	1.02757		255	0.0532299	0.10646	0.0266149	0.0266149		255	0.322015	0.272474	0.272474	0.148622
256	0.15969	0.186304	0.0798448	0.15969	0.0798448	0.186304	0.10646	0.133075		256	0.740807	0.836395	0.71691	0.621322	0.812498	0.740807	0.621322	1.02757		256	0.0798448	0.10646	0	0.0266149		256	0.322015	0.247704	0.272474	0.148622
257	0.15969	0.212919	0.0798448	0.15969	0.10646	0.212919	0.10646	0.133075		257	0.740807	0.860292	0.71691	0.621322	0.812498	0.740807	0.597425	1.00367		257	0.0798448	0.10646	0	0.0266149		257	0.322015	0.247704	0.272474	0.148622
258	0.133075	0.212919	0.0798448	0.186304	0.10646	0.212919	0.133075	0.10646		258	0.740807	0.860292	0.71691	0.621322	0.836395	0.740807	0.597425	0.979777		258	0.10646	0.10646	0	0.0266149		258	0.322015	0.247704	0.272474	0.148622
259	0.10646	0.212919	0.0798448	0.15969	0.10646	0.212919	0.133075	0.10646		259	0.740807	0.836395	0.71691	0.645219	0.836395	0.740807	0.597425	0.979777		259	0.10646	0.10646	0	0.0266149		259	0.322015	0.247704	0.272474	0.123852
260	0.10646	0.212919	0.10646	0.133075	0.10646	0.212919	0.133075	0.133075		260	0.740807	0.836395	0.71691	0.669116	0.836395	0.71691	0.621322	1.00367		260	0.0798448	0.10646	0	0.0266149		260	0.322015	0.272474	0.272474	0.123852
261	0.10646	0.186304	0.10646	0.10646	0.10646	0.212919	0.15969	0.133075		261	0.740807	0.836395	0.693013	0.669116	0.836395	0.740807	0.621322	0.979777		261	0.0798448	0.10646	0	0.0266149		261	0.322015	0.272474	0.247704	0.123852
262	0.10646	0.186304	0.10646	0.10646	0.10646	0.212919	0.133075	0.133075		262	0.740807	0.836395	0.693013	0.645219	0.836395	0.764704	0.621322	1.00367		262	0.0798448	0.10646	0	0.0266149		262	0.346786	0.297245	0.247704	0.123852
263	0.10646	0.186304	0.133075	0.10646	0.10646	0.186304	0.10646	0.133075		263	0.740807	0.836395	0.693013	0.645219	0.836395	0.764704	0.621322	1.00367		263	0.0798448	0.0798448	0	0.0266149		263	0.346786	0.297245	0.247704	0.123852
264	0.133075	0.15969	0.133075	0.10646	0.10646	0.186304	0.0798448	0.133075		264	0.740807	0.812498	0.71691	0.645219	0.836395	0.764704	0.621322	1.00367		264	0.10646	0.0532299	0	0.0266149		264	0.371556	0.322015	0.247704	0.148622
265	0.133075	0.133075	0.133075	0.10646	0.10646	0.186304	0.0798448	0.133075		265	0.71691	0.836395	0.71691	0.645219	0.836395	0.788601	0.621322	0.979777		265	0.10646	0.0532299	0	0.0266149		265	0.371556	0.322015	0.247704	0.173393
266	0.133075	0.15969	0.15969	0.133075	0.10646	0.186304	0.0798448	0.133075		266	0.740807	0.836395	0.71691	0.645219	0.812498	0.812498	0.645219	1.00367		266	0.10646	0.0798448	0	0.0266149		266	0.371556	0.346786	0.247704	0.198163
267	0.133075	0.15969	0.15969	0.15969	0.0798448	0.186304	0.0798448	0.133075		267	0.71691	0.836395	0.71691	0.645219	0.812498	0.812498	0.645219	1.00367		267	0.0798448	0.0798448	0	0.0266149		267	0.346786	0.346786	0.247704	0.198163
268	0.10646	0.15969	0.15969	0.133075	0.0798448	0.212919	0.10646	0.133075		268	0.740807	0.836395	0.71691	0.621322	0.812498	0.812498	0.645219	1.00367		268	0.0798448	0.0798448	0	0.0266149		268	0.346786	0.346786	0.247704	0.198163
269	0.133075	0.15969	0.15969	0.133075	0.0798448	0.212919	0.0798448	0.15969		269	0.71691	0.836395	0.71691	0.621322	0.812498	0.812498	0.645219	1.00367		269	0.0798448	0.0798448	0	0.0266149		269	0.322015	0.322015	0.222934	0.198163
270	0.133075	0.15969	0.15969	0.10646	0.0798448	0.239534	0.0798448	0.186304		270	0.693013	0.836395	0.71691	0.621322	0.788601	0.812498	0.645219	1.00367		270	0.0532299	0.0798448	0	0.0266149		270	0.322015	0.297245	0.222934	0.198163
271	0.10646	0.15969	0.15969	0.10646	0.10646	0.239534	0.0798448	0.186304		271	0.669116	0.836395	0.71691	0.645219	0.788601	0.812498	0.621322	1.00367		271	0.0798448	0.10646	0	0		271	0.297245	0.297245	0.222934	0.198163
272	0.10646	0.133075	0.15969	0.10646	0.10646	0.239534	0.0798448	0.186304		272	0.669116	0.836395	0.740807	0.645219	0.788601	0.788601	0.621322	1.00367		272	0.0798448	0.0798448	0	0		272	0.297245	0.297245	0.222934	0.198163
273	0.10646	0.133075	0.186304	0.10646	0.0798448	0.239534	0.0798448	0.15969		273	0.669116	0.812498	0.740807	0.645219	0.788601	0.764704	0.621322	1.00367		273	0.0798448	0.10646	0	0		273	0.297245	0.297245	0.222934	0.222934
274	0.10646	0.133075	0.15969	0.133075	0.10646	0.266149	0.0798448	0.15969		274	0.693013	0.836395	0.740807	0.645219	0.788601	0.764704	0.621322	1.02757		274	0.0798448	0.10646	0	0		274	0.297245	0.297245	0.247704	0.222934
275	0.0798448	0.133075	0.15969	0.15969	0.0798448	0.266149	0.0798448	0.15969		275	0.693013	0.836395	0.740807	0.645219	0.812498	0.764704	0.597425	1.00367		275	0.0798448	0.10646	0.0266149	0		275	0.297245	0.297245	0.247704	0.198163
276	0.0798448	0.133075	0.15969	0.15969	0.10646	0.239534	0.10646	0.15969		276	0.693013	0.812498	0.740807	0.645219	0.788601	0.764704	0.597425	0.979777		276	0.0798448	0.0798448	0.0266149	0		276	0.297245	0.272474	0.247704	0.198163
277	0.0798448	0.133075	0.133075	0.15969	0.133075	0.239534	0.10646	0.186304		277	0.693013	0.788601	0.740807	0.669116	0.788601	0.764704	0.621322	0.979777		277	0.0798448	0.0798448	0.0532299	0		277	0.297245	0.272474	0.247704	0.198163
278	0.0798448	0.133075	0.15969	0.15969	0.133075	0.239534	0.133075	0.15969		278	0.693013	0.788601	0.71691	0.669116	0.812498	0.788601	0.621322	1.00367		278	0.10646	0.0798448	0.0532299	0.0266149		278	0.297245	0.272474	0.247704	0.198163
279	0.0532299	0.15969	0.15969	0.15969	0.133075	0.239534	0.15969	0.15969		279	0.693013	0.788601	0.71691	0.669116	0.812498	0.788601	0.621322	1.00367		279	0.10646	0.0798448	0.0798448	0.0266149		279	0.297245	0.272474	0.247704	0.198163
280	0.0532299	0.15969	0.15969	0.15969	0.133075	0.212919	0.15969	0.15969		280	0.693013	0.788601	0.71691	0.669116	0.812498	0.764704	0.621322	1.00367		280	0.10646	0.0798448	0.0798448	0.0266149		280	0.297245	0.272474	0.247704	0.198163
281	0.0532299	0.186304	0.15969	0.133075	0.133075	0.186304	0.186304	0.15969		281	0.693013	0.788601	0.71691	0.669116	0.812498	0.788601	0.621322	1.02757		281	0.0798448	0.0798448	0.0798448	0.0266149		281	0.297245	0.272474	0.247704	0.222934
282	0.0532299	0.212919	0.15969	0.133075	0.10646	0.186304	0.186304	0.186304		282	0.693013	0.788601	0.693013	0.645219	0.836395	0.788601	0.621322	1.02757		282	0.0798448	0.0798448	0.0798448	0.0266149		282	0.272474	0.272474	0.247704	0.247704
283	0.0532299	0.212919	0.15969	0.133075	0.10646	0.186304	0.186304	0.186304		283	0.693013	0.812498	0.693013	0.645219	0.836395	0.788601	0.621322	1.00367		283	0.0798448	0.10646	0.0798448	0.0266149		283	0.247704	0.272474	0.247704	0.272474
284	0.0532299	0.212919	0.15969	0.133075	0.10646	0.186304	0.15969	0.15969		284	0.693013	0.836395	0.693013	0.645219	0.812498	0.812498	0.621322	1.00367		284	0.0798448	0.10646	0.0798448	0.0266149		284	0.247704	0.272474	0.222934	0.272474
285	0.0798448	0.212919	0.186304	0.15969	0.133075	0.186304	0.15969	0.15969		285	0.693013	0.812498	0.693013	0.645219	0.788601	0.812498	0.621322	0.979777		285	0.0798448	0.10646	0.0798448	0.0532299		285	0.247704	0.297245	0.222934	0.247704
286	0.10646	0.212919	0.186304	0.133075	0.133075	0.15969	0.15969	0.15969		286	0.693013	0.836395	0.693013	0.645219	0.788601	0.812498	0.621322	0.979777		286	0.10646	0.10646	0.0798448	0.0532299		286	0.272474	0.297245	0.198163	0.247704
287	0.10646	0.186304	0.15969	0.133075	0.15969	0.186304	0.15969	0.15969		287	0.71691	0.860292	0.71691	0.669116	0.788601	0.812498	0.621322	0.979777		287	0.10646	0.10646	0.0532299	0.0532299		287	0.272474	0.322015	0.198163	0.247704
288	0.10646	0.186304	0.186304	0.133075	0.186304	0.15969	0.15969	0.15969		288	0.71691	0.860292	0.71691	0.645219	0.788601	0.812498	0.621322	0.979777		288	0.0798448	0.10646	0.0532299	0.0532299		288	0.272474	0.346786	0.198163	0.247704
289	0.0798448	0.186304	0.186304	0.15969	0.15969	0.133075	0.186304	0.15969		289	0.71691	0.836395	0.693013	0.669116	0.788601	0.812498	0.621322	0.979777		289	0.0798448	0.0798448	0.0532299	0.0532299		289	0.247704	0.346786	0.198163	0.247704
290	0.0532299	0.186304	0.212919	0.15969	0.133075	0.15969	0.186304	0.186304		290	0.693013	0.836395	0.71691	0.669116	0.788601	0.812498	0.621322	0.95588		290	0.0798448	0.0798448	0.0798448	0.0532299		290	0.247704	0.346786	0.198163	0.247704
291	0.0532299	0.186304	0.212919	0.15969	0.133075	0.15969	0.186304	0.186304		291	0.71691	0.836395	0.693013	0.669116	0.788601	0.812498	0.621322	0.95588		291	0.0798448	0.0532299	0.0798448	0.0532299		291	0.247704	0.322015	0.198163	0.247704
292	0.0532299	0.186304	0.239534	0.15969	0.15969	0.186304	0.15969	0.15969		292	0.71691	0.860292	0.693013	0.693013	0.764704	0.812498	0.621322	0.95588		292	0.10646	0.0532299	0.0798448	0.0266149		292	0.247704	0.322015	0.198163	0.247704
293	0.0798448	0.186304	0.239534	0.15969	0.186304	0.186304	0.15969	0.15969		293	0.71691	0.860292	0.669116	0.693013	0.764704	0.812498	0.597425	0.95588		293	0.10646	0.0532299	0.0798448	0.0532299		293	0.222934	0.322015	0.198163	0.272474
294	0.10646	0.186304	0.239534	0.15969	0.186304	0.186304	0.15969	0.186304		294	0.71691	0.860292	0.669116	0.693013	0.764704	0.836395	0.597425	0.95588		294	0.10646	0.0532299	0.10646	0.0532299		294	0.222934	0.297245	0.198163	0.272474
295	0.10646	0.15969	0.239534	0.186304	0.186304	0.186304	0.15969	0.186304		295	0.693013	0.860292	0.669116	0.693013	0.740807	0.836395	0.597425	0.95588		295	0.10646	0.0532299	0.10646	0.0532299		295	0.198163	0.272474	0.198163	0.272474
296	0.133075	0.15969	0.239534	0.212919	0.186304	0.186304	0.15969	0.186304		296	0.693013	0.860292	0.669116	0.693013	0.740807	0.836395	0.597425	0.95588		296	0.10646	0.0266149	0.10646	0.0266149		296	0.198163	0.272474	0.198163	0.247704
297	0.133075	0.15969	0.239534	0.212919	0.186304	0.186304	0.15969	0.15969		297	0.693013	0.836395	0.669116	0.693013	0.740807	0.836395	0.621322	0.95588		297	0.10646	0.0266149	0.133075	0.0266149		297	0.222934	0.272474	0.198163	0.247704
298	0.133075	0.133075	0.239534	0.212919	0.186304	0.15969	0.15969	0.15969		298	0.693013	0.836395	0.669116	0.693013	0.740807	0.836395	0.621322	0.931983		298	0.10646	0.0266149	0.133075	0.0266149		298	0.222934	0.247704	0.198163	0.247704
299	0.133075	0.133075	0.239534	0.186304	0.15969	0.15969	0.15969	0.15969		299	0.71691	0.812498	0.693013	0.669116	0.71691	0.836395	0.621322	0.931983		299	0.0798448	0.0266149	0.133075	0.0266149		299	0.222934	0.247704	0.198163	0.247704
300	0.10646	0.133075	0.212919	0.186304	0.15969	0.15969	0.15969	0.15969		300	0.740807	0.812498	0.693013	0.669116	0.71691	0.836395	0.645219	0.931983		300	0.0798448	0.0266149	0.133075	0		300	0.222934	0.247704	0.198163	0.247704
301	0.10646	0.133075	0.186304	0.186304	0.133075	0.186304	0.15969	0.15969		301	0.740807	0.812498	0.693013	0.669116	0.71691	0.812498	0.645219	0.931983		301	0.0798448	0.0266149	0.133075	0		301	0.222934	0.222934	0.173393	0.222934
302	0.10646	0.133075	0.186304	0.186304	0.133075	0.186304	0.15969	0.15969		302	0.740807	0.812498	0.669116	0.693013	0.740807	0.788601	0.645219	0.931983		302	0.0798448	0.0266149	0.133075	0.0266149		302	0.222934	0.222934	0.173393	0.198163
303	0.10646	0.10646	0.186304	0.15969	0.10646	0.212919	0.15969	0.15969		303	0.740807	0.812498	0.669116	0.693013	0.764704	0.788601	0.645219	0.931983		303	0.10646	0.0266149	0.133075	0.0266149		303	0.222934	0.222934	0.173393	0.198163
304	0.133075	0.10646	0.15969	0.15969	0.133075	0.212919	0.15969	0.15969		304	0.740807	0.812498	0.669116	0.693013	0.764704	0.764704	0.645219	0.931983		304	0.133075	0.0266149	0.133075	0.0266149		304	0.222934	0.222934	0.198163	0.198163
305	0.133075	0.133075	0.15969	0.15969	0.133075	0.239534	0.133075	0.15969		305	0.71691	0.812498	0.669116	0.71691	0.764704	0.788601	0.645219	0.95588		305	0.133075	0.0532299	0.133075	0.0266149		305	0.247704	0.222934	0.198163	0.198163
306	0.10646	0.133075	0.15969	0.186304	0.133075	0.239534	0.10646	0.15969		306	0.693013	0.788601	0.669116	0.693013	0.764704	0.764704	0.669116	0.931983		306	0.10646	0.0532299	0.133075	0.0266149		306	0.247704	0.222934	0.198163	0.173393
307	0.10646	0.133075	0.15969	0.186304	0.133075	0.239534	0.133075	0.133075		307	0.669116	0.788601	0.645219	0.693013	0.764704	0.764704	0.669116	0.931983		307	0.10646	0.0266149	0.133075	0.0266149		307	0.247704	0.222934	0.198163	0.173393
308	0.133075	0.15969	0.15969	0.186304	0.133075	0.239534	0.10646	0.133075		308	0.669116	0.788601	0.645219	0.693013	0.740807	0.764704	0.693013	0.931983		308	0.10646	0.0266149	0.133075	0.0266149		308	0.247704	0.222934	0.198163	0.148622
309	0.15969	0.15969	0.15969	0.186304	0.133075	0.212919	0.10646	0.133075		309	0.669116	0.788601	0.645219	0.693013	0.764704	0.764704	0.693013	0.931983		309	0.10646	0.0266149	0.133075	0		309	0.222934	0.222934	0.198163	0.148622
310	0.15969	0.186304	0.15969	0.212919	0.133075	0.212919	0.10646	0.133075		310	0.645219	0.788601	0.645219	0.693013	0.788601	0.764704	0.693013	0.931983		310	0.0798448	0.0266149	0.133075	0		310	0.222934	0.198163	0.198163	0.148622
311	0.15969	0.186304	0.186304	0.212919	0.133075	0.212919	0.10646	0.15969		311	0.669116	0.788601	0.621322	0.71691	0.788601	0.764704	0.693013	0.95588		311	0.0798448	0.0266149	0.133075	0		311	0.222934	0.198163	0.222934	0.148622
312	0.133075	0.212919	0.186304	0.212919	0.133075	0.186304	0.10646	0.15969		312	0.669116	0.812498	0.645219	0.740807	0.788601	0.764704	0.693013	0.979777		312	0.0798448	0.0266149	0.133075	0		312	0.198163	0.198163	0.222934	0.148622
313	0.133075	0.212919	0.186304	0.212919	0.133075	0.15969	0.0798448	0.15969		313	0.693013	0.812498	0.621322	0.740807	0.788601	0.764704	0.693013	0.95588		313	0.0798448	0.0532299	0.133075	0.0266149		313	0.198163	0.198163	0.222934	0.148622
314	0.133075	0.239534	0.212919	0.212919	0.133075	0.133075	0.0798448	0.186304		314	0.669116	0.836395	0.621322	0.740807	0.788601	0.788601	0.71691	0.95588		314	0.0798448	0.0532299	0.133075	0.0266149		314	0.198163	0.198163	0.222934	0.173393
315	0.133075	0.239534	0.212919	0.239534	0.133075	0.133075	0.0798448	0.186304		315	0.669116	0.836395	0.621322	0.740807	0.788601	0.764704	0.693013	0.979777		315	0.0798448	0.0266149	0.133075	0		315	0.173393	0.222934	0.222934	0.173393
316	0.133075	0.239534	0.212919	0.212919	0.133075	0.10646	0.0798448	0.186304		316	0.669116	0.836395	0.597425	0.764704	0.788601	0.764704	0.693013	0.95588		316	0.10646	0	0.133075	0.0266149		316	0.198163	0.222934	0.222934	0.173393
317	0.15969	0.266149	0.212919	0.212919	0.133075	0.0798448	0.10646	0.186304		317	0.645219	0.860292	0.621322	0.764704	0.788601	0.740807	0.669116	0.95588		317	0.0798448	0	0.10646	0.0532299		317	0.198163	0.222934	0.198163	0.173393
318	0.15969	0.266149	0.186304	0.212919	0.15969	0.0798448	0.10646	0.186304		318	0.669116	0.860292	0.621322	0.764704	0.812498	0.740807	0.669116	0.95588		318	0.0798448	0.0266149	0.10646	0.0532299		318	0.198163	0.247704	0.198163	0.173393
319	0.15969	0.239534	0.186304	0.212919	0.133075	0.0532299	0.10646	0.15969		319	0.693013	0.860292	0.621322	0.764704	0.812498	0.764704	0.669116	0.979777		319	0.10646	0.0266149	0.0798448	0.0532299		319	0.198163	0.247704	0.173393	0.173393
320	0.133075	0.212919	0.15969	0.212919	0.133075	0.0532299	0.10646	0.15969		320	0.693013	0.884189	0.621322	0.740807	0.812498	0.764704	0.669116	0.979777		320	0.10646	0.0532299	0.0798448	0.0532299		320	0.198163	0.222934	0.173393	0.173393
321	0.10646	0.186304	0.15969	0.186304	0.133075	0.0532299	0.10646	0.15969		321	0.693013	0.860292	0.645219	0.740807	0.812498	0.764704	0.669116	0.979777		321	0.10646	0.0532299	0.0798448	0.0532299		321	0.198163	0.198163	0.198163	0.148622
322	0.10646	0.186304	0.15969	0.186304	0.133075	0.0532299	0.10646	0.133075		322	0.71691	0.860292	0.645219	0.740807	0.836395	0.764704	0.669116	0.979777		322	0.10646	0.0532299	0.10646	0.0266149		322	0.198163	0.198163	0.173393	0.148622
323	0.0798448	0.186304	0.15969	0.186304	0.133075	0.0532299	0.10646	0.15969		323	0.71691	0.860292	0.645219	0.740807	0.812498	0.764704	0.669116	1.00367		323	0.10646	0.0532299	0.10646	0.0266149		323	0.198163	0.222934	0.198163	0.148622
324	0.0532299	0.186304	0.15969	0.186304	0.133075	0.0532299	0.10646	0.186304		324	0.71691	0.860292	0.621322	0.740807	0.812498	0.740807	0.693013	1.00367		324	0.133075	0.0532299	0.10646	0.0532299		324	0.198163	0.222934	0.198163	0.173393
325	0.0532299	0.186304	0.15969	0.15969	0.133075	0.0532299	0.10646	0.15969		325	0.740807	0.884189	0.621322	0.71691	0.812498	0.740807	0.693013	0.979777		325	0.133075	0.0532299	0.10646	0.0798448		325	0.198163	0.222934	0.198163	0.173393
326	0.0532299	0.212919	0.15969	0.15969	0.10646	0.0532299	0.10646	0.15969		326	0.764704	0.884189	0.645219	0.693013	0.788601	0.740807	0.693013	0.979777		326	0.15969	0.0798448	0.10646	0.0798448		326	0.198163	0.222934	0.198163	0.173393
327	0.0266149	0.186304	0.15969	0.186304	0.10646	0.0532299	0.0798448	0.133075		327	0.740807	0.908086	0.669116	0.693013	0.764704	0.740807	0.693013	0.979777		327	0.15969	0.0798448	0.10646	0.0798448		327	0.198163	0.222934	0.198163	0.173393
328	0.0266149	0.186304	0.15969	0.186304	0.10646	0.0532299	0.0798448	0.133075		328	0.740807	0.908086	0.645219	0.693013	0.764704	0.740807	0.693013	0.979777		328	0.133075	0.0798448	0.10646	0.0798448		328	0.198163	0.222934	0.198163	0.173393
329	0.0266149	0.186304	0.186304	0.186304	0.133075	0.0532299	0.0798448	0.15969		329	0.740807	0.908086	0.645219	0.693013	0.764704	0.740807	0.693013	1.00367		329	0.10646	0.0798448	0.10646	0.0532299		329	0.173393	0.222934	0.173393	0.173393
330	0.0532299	0.186304	0.186304	0.186304	0.15969	0.0532299	0.0798448	0.15969		330	0.740807	0.908086	0.669116	0.693013	0.740807	0.740807	0.693013	1.00367		330	0.10646	0.0798448	0.10646	0.0532299		330	0.173393	0.222934	0.173393	0.148622
331	0.0532299	0.15969	0.186304	0.212919	0.186304	0.0532299	0.0798448	0.15969		331	0.740807	0.908086	0.669116	0.693013	0.740807	0.740807	0.669116	1.00367		331	0.10646	0.0798448	0.10646	0.0798448		331	0.198163	0.247704	0.173393	0.148622
332	0.0532299	0.15969	0.186304	0.212919	0.15969	0.0798448	0.10646	0.15969		332	0.764704	0.908086	0.669116	0.71691	0.764704	0.764704	0.669116	0.979777		332	0.10646	0.0532299	0.10646	0.0798448		332	0.198163	0.247704	0.173393	0.173393
333	0.0532299	0.186304	0.186304	0.212919	0.15969	0.0798448	0.10646	0.15969		333	0.740807	0.908086	0.669116	0.71691	0.764704	0.740807	0.693013	0.979777		333	0.0798448	0.0532299	0.10646	0.0532299		333	0.173393	0.247704	0.173393	0.198163
334	0.0798448	0.186304	0.212919	0.212919	0.133075	0.10646	0.133075	0.186304		334	0.740807	0.908086	0.669116	0.71691	0.764704	0.740807	0.693013	0.979777		334	0.0798448	0.0266149	0.10646	0.0532299		334	0.148622	0.222934	0.173393	0.198163
335	0.0798448	0.186304	0.212919	0.212919	0.133075	0.133075	0.133075	0.212919		335	0.740807	0.884189	0.669116	0.71691	0.788601	0.740807	0.693013	0.979777		335	0.10646	0	0.10646	0.0532299		335	0.148622	0.222934	0.173393	0.198163
336	0.0798448	0.212919	0.212919	0.186304	0.10646	0.133075	0.133075	0.239534		336	0.740807	0.884189	0.693013	0.71691	0.788601	0.740807	0.71691	0.979777		336	0.10646	0	0.10646	0.0266149		336	0.148622	0.222934	0.173393	0.198163
337	0.0798448	0.239534	0.239534	0.186304	0.0798448	0.133075	0.133075	0.239534		337	0.740807	0.884189	0.71691	0.71691	0.788601	0.71691	0.740807	0.979777		337	0.133075	0.0266149	0.10646	0.0266149		337	0.148622	0.198163	0.198163	0.222934
338	0.0798448	0.239534	0.239534	0.186304	0.0798448	0.133075	0.133075	0.239534		338	0.740807	0.884189	0.693013	0.740807	0.812498	0.71691	0.740807	0.979777		338	0.133075	0.0532299	0.133075	0.0266149		338	0.148622	0.198163	0.198163	0.222934
339	0.0798448	0.239534	0.239534	0.186304	0.0798448	0.133075	0.133075	0.212919		339	0.740807	0.884189	0.693013	0.740807	0.836395	0.693013	0.740807	0.979777		339	0.133075	0.0266149	0.10646	0.0532299		339	0.173393	0.198163	0.198163	0.222934
340	0.0798448	0.239534	0.239534	0.186304	0.0798448	0.133075	0.15969	0.239534		340	0.71691	0.884189	0.693013	0.740807	0.860292	0.693013	0.740807	0.979777		340	0.133075	0.0266149	0.10646	0.0532299		340	0.173393	0.198163	0.198163	0.222934
341	0.0798448	0.239534	0.239534	0.186304	0.0798448	0.133075	0.186304	0.266149		341	0.71691	0.884189	0.693013	0.740807	0.884189	0.71691	0.740807	0.979777		341	0.133075	0.0266149	0.10646	0.0532299		341	0.148622	0.222934	0.198163	0.198163
342	0.0798448	0.239534	0.239534	0.186304	0.0798448	0.133075	0.186304	0.239534		342	0.740807	0.884189	0.693013	0.71691	0.860292	0.71691	0.740807	0.979777		342	0.133075	0.0266149	0.10646	0.0532299		342	0.148622	0.198163	0.198163	0.198163
343	0.0532299	0.266149	0.266149	0.186304	0.10646	0.15969	0.186304	0.239534		343	0.740807	0.884189	0.693013	0.71691	0.860292	0.693013	0.740807	0.979777		343	0.133075	0.0266149	0.0798448	0.0266149		343	0.148622	0.198163	0.198163	0.198163
344	0.0532299	0.239534	0.266149	0.186304	0.133075	0.15969	0.186304	0.239534		344	0.740807	0.884189	0.71691	0.71691	0.836395	0.693013	0.740807	0.95588		344	0.10646	0.0532299	0.0798448	0.0532299		344	0.123852	0.198163	0.198163	0.198163
345	0.0532299	0.239534	0.266149	0.212919	0.133075	0.15969	0.186304	0.239534		345	0.740807	0.860292	0.71691	0.71691	0.836395	0.693013	0.740807	0.979777		345	0.10646	0.0532299	0.0798448	0.0532299		345	0.123852	0.198163	0.222934	0.173393
346	0.0266149	0.239534	0.239534	0.212919	0.133075	0.15969	0.186304	0.239534		346	0.740807	0.884189	0.71691	0.740807	0.836395	0.693013	0.740807	1.00367		346	0.10646	0.0532299	0.0798448	0.0532299		346	0.123852	0.173393	0.222934	0.173393
347	0.0266149	0.239534	0.239534	0.212919	0.133075	0.186304	0.212919	0.212919		347	0.71691	0.884189	0.71691	0.740807	0.836395	0.693013	0.740807	1.00367		347	0.133075	0.0266149	0.0798448	0.0532299		347	0.148622	0.198163	0.222934	0.198163
348	0.0266149	0.239534	0.212919	0.186304	0.133075	0.186304	0.212919	0.212919		348	0.71691	0.884189	0.71691	0.740807	0.836395	0.693013	0.740807	1.00367		348	0.10646	0	0.0798448	0.0532299		348	0.148622	0.198163	0.247704	0.222934
349	0.0266149	0.239534	0.239534	0.15969	0.133075	0.186304	0.212919	0.212919		349	0.71691	0.884189	0.71691	0.740807	0.812498	0.693013	0.740807	1.00367		349	0.0798448	0	0.0532299	0.0532299		349	0.148622	0.173393	0.247704	0.222934
350	0.0266149	0.212919	0.212919	0.15969	0.15969	0.212919	0.212919	0.212919		350	0.71691	0.884189	0.693013	0.740807	0.812498	0.693013	0.740807	1.00367		350	0.0798448	0.0266149	0.0532299	0.0798448		350	0.148622	0.173393	0.222934	0.222934
351	0.0266149	0.239534	0.186304	0.15969	0.186304	0.212919	0.212919	0.212919		351	0.740807	0.884189	0.693013	0.740807	0.812498	0.693013	0.740807	1.00367		351	0.0798448	0.0266149	0.0798448	0.0798448		351	0.123852	0.148622	0.198163	0.222934
352	0	0.266149	0.15969	0.15969	0.186304	0.212919	0.212919	0.212919		352	0.740807	0.884189	0.693013	0.764704	0.836395	0.693013	0.740807	1.00367		352	0.0798448	0.0266149	0.0532299	0.10646		352	0.123852	0.148622	0.173393	0.222934
353	0.0266149	0.266149	0.15969	0.15969	0.186304	0.212919	0.212919	0.212919		353	0.740807	0.884189	0.693013	0.764704	0.860292	0.693013	0.740807	1.00367		353	0.0798448	0.0266149	0.0532299	0.0798448		353	0.123852	0.148622	0.148622	0.198163
354	0.0266149	0.239534	0.15969	0.15969	0.186304	0.212919	0.212919	0.212919		354	0.740807	0.884189	0.693013	0.764704	0.860292	0.693013	0.740807	1.02757		354	0.0798448	0.0532299	0.0532299	0.0798448		354	0.123852	0.148622	0.148622	0.222934
355	0.0532299	0.212919	0.186304	0.15969	0.212919	0.212919	0.212919	0.212919		355	0.740807	0.884189	0.693013	0.764704	0.836395	0.669116	0.740807	1.00367		355	0.0798448	0.0798448	0.0532299	0.0532299		355	0.0990816	0.123852	0.148622	0.222934
356	0.0798448	0.212919	0.186304	0.15969	0.186304	0.212919	0.212919	0.212919		356	0.740807	0.884189	0.693013	0.788601	0.836395	0.669116	0.740807	1.00367		356	0.0798448	0.0798448	0.0532299	0.0532299		356	0.0990816	0.123852	0.148622	0.198163
357	0.0798448	0.239534	0.186304	0.15969	0.186304	0.212919	0.212919	0.186304		357	0.71691	0.884189	0.693013	0.788601	0.812498	0.669116	0.764704	1.00367		357	0.0532299	0.0798448	0.0266149	0.0532299		357	0.0743112	0.123852	0.173393	0.173393
358	0.0798448	0.212919	0.186304	0.133075	0.186304	0.186304	0.212919	0.186304		358	0.693013	0.884189	0.693013	0.788601	0.836395	0.669116	0.764704	0.979777		358	0.0532299	0.0798448	0.0266149	0.0798448		358	0.0990816	0.123852	0.148622	0.173393
359	0.10646	0.212919	0.186304	0.133075	0.186304	0.15969	0.186304	0.212919		359	0.693013	0.884189	0.693013	0.764704	0.836395	0.669116	0.764704	0.979777		359	0.0798448	0.0798448	0.0266149	0.0798448		359	0.123852	0.123852	0.148622	0.198163
360	0.10646	0.186304	0.186304	0.10646	0.15969	0.186304	0.186304	0.212919		360	0.693013	0.884189	0.71691	0.764704	0.836395	0.669116	0.764704	0.95588		360	0.0798448	0.0798448	0	0.0532299		360	0.123852	0.123852	0.148622	0.198163
361	0.10646	0.186304	0.186304	0.133075	0.186304	0.186304	0.186304	0.212919		361	0.693013	0.884189	0.740807	0.764704	0.836395	0.693013	0.764704	0.95588		361	0.0798448	0.0798448	0	0.0798448		361	0.123852	0.148622	0.148622	0.198163
362	0.0798448	0.186304	0.186304	0.15969	0.186304	0.186304	0.15969	0.212919		362	0.693013	0.884189	0.71691	0.764704	0.836395	0.693013	0.764704	0.95588		362	0.0798448	0.0798448	0.0266149	0.0798448		362	0.148622	0.173393	0.123852	0.198163
363	0.0798448	0.212919	0.186304	0.15969	0.186304	0.15969	0.15969	0.212919		363	0.669116	0.884189	0.740807	0.764704	0.836395	0.693013	0.764704	0.95588		363	0.0798448	0.0798448	0.0266149	0.0798448		363	0.148622	0.198163	0.123852	0.198163
364	0.0798448	0.212919	0.186304	0.15969	0.186304	0.15969	0.15969	0.212919		364	0.669116	0.884189	0.740807	0.764704	0.860292	0.693013	0.740807	0.95588		364	0.0798448	0.0798448	0.0532299	0.0798448		364	0.148622	0.222934	0.123852	0.198163
365	0.10646	0.212919	0.15969	0.186304	0.15969	0.15969	0.133075	0.212919		365	0.669116	0.884189	0.71691	0.764704	0.884189	0.693013	0.740807	0.979777		365	0.0532299	0.0798448	0.0532299	0.0798448		365	0.148622	0.222934	0.123852	0.198163
366	0.10646	0.212919	0.15969	0.186304	0.15969	0.186304	0.133075	0.212919		366	0.669116	0.860292	0.740807	0.764704	0.884189	0.693013	0.740807	0.95588		366	0.0532299	0.0798448	0.0532299	0.0798448		366	0.148622	0.198163	0.123852	0.198163
367	0.10646	0.239534	0.15969	0.186304	0.15969	0.212919	0.15969	0.212919		367	0.669116	0.884189	0.740807	0.764704	0.884189	0.693013	0.71691	0.95588		367	0.0532299	0.0798448	0.0532299	0.0532299		367	0.148622	0.222934	0.123852	0.173393
368	0.10646	0.212919	0.15969	0.186304	0.186304	0.212919	0.15969	0.212919		368	0.669116	0.860292	0.740807	0.764704	0.884189	0.693013	0.693013	0.931983		368	0.0532299	0.0532299	0.0798448	0.0266149		368	0.148622	0.222934	0.0990816	0.173393
369	0.10646	0.212919	0.15969	0.186304	0.15969	0.186304	0.15969	0.212919		369	0.669116	0.860292	0.740807	0.764704	0.884189	0.693013	0.669116	0.931983		369	0.0266149	0.0532299	0.0798448	0.0266149		369	0.148622	0.247704	0.0990816	0.198163
370	0.0798448	0.212919	0.15969	0.15969	0.15969	0.15969	0.15969	0.212919		370	0.669116	0.860292	0.740807	0.764704	0.860292	0.693013	0.669116	0.931983		370	0	0.0798448	0.10646	0.0266149		370	0.148622	0.222934	0.0990816	0.198163
371	0.10646	0.212919	0.15969	0.15969	0.186304	0.186304	0.15969	0.186304		371	0.669116	0.836395	0.740807	0.764704	0.860292	0.693013	0.669116	0.908086		371	0	0.0798448	0.10646	0.0266149		371	0.148622	0.222934	0.0990816	0.198163
372	0.133075	0.212919	0.15969	0.15969	0.186304	0.186304	0.15969	0.212919		372	0.693013	0.836395	0.740807	0.764704	0.860292	0.693013	0.645219	0.908086		372	0.0266149	0.0532299	0.10646	0.0266149		372	0.148622	0.222934	0.0990816	0.198163
373	0.10646	0.212919	0.15969	0.15969	0.186304	0.186304	0.133075	0.212919		373	0.693013	0.836395	0.764704	0.764704	0.884189	0.71691	0.669116	0.908086		373	0	0.0532299	0.0798448	0		373	0.148622	0.222934	0.0990816	0.198163
374	0.0798448	0.239534	0.15969	0.186304	0.186304	0.186304	0.15969	0.212919		374	0.693013	0.812498	0.764704	0.740807	0.884189	0.71691	0.669116	0.931983		374	0	0.0532299	0.0532299	0.0266149		374	0.148622	0.222934	0.0990816	0.198163
375	0.0798448	0.239534	0.15969	0.186304	0.15969	0.212919	0.15969	0.239534		375	0.693013	0.812498	0.764704	0.740807	0.884189	0.71691	0.669116	0.931983		375	0	0.0532299	0.0532299	0.0266149		375	0.148622	0.222934	0.123852	0.198163
376	0.10646	0.239534	0.15969	0.186304	0.15969	0.212919	0.15969	0.239534		376	0.669116	0.812498	0.740807	0.740807	0.860292	0.740807	0.645219	0.95588		376	0	0.0532299	0.0532299	0.0266149		376	0.173393	0.222934	0.123852	0.198163
377	0.10646	0.239534	0.15969	0.15969	0.15969	0.212919	0.15969	0.239534		377	0.669116	0.812498	0.740807	0.740807	0.836395	0.740807	0.645219	0.95588		377	0	0.0532299	0.0532299	0		377	0.173393	0.247704	0.148622	0.198163
378	0.10646	0.266149	0.15969	0.133075	0.186304	0.212919	0.15969	0.239534		378	0.669116	0.788601	0.740807	0.740807	0.836395	0.740807	0.669116	0.979777		378	0	0.0532299	0.0532299	0.0266149		378	0.173393	0.247704	0.123852	0.198163
379	0.10646	0.266149	0.15969	0.15969	0.15969	0.186304	0.133075	0.239534		379	0.645219	0.788601	0.740807	0.740807	0.836395	0.740807	0.669116	0.979777		379	0	0.0532299	0.0532299	0.0266149		379	0.148622	0.222934	0.123852	0.198163
380	0.10646	0.266149	0.15969	0.15969	0.186304	0.186304	0.133075	0.239534		380	0.621322	0.812498	0.740807	0.740807	0.812498	0.740807	0.669116	1.00367		380	0	0.0532299	0.0532299	0.0532299		380	0.148622	0.222934	0.123852	0.198163
381	0.10646	0.266149	0.15969	0.15969	0.15969	0.186304	0.133075	0.239534		381	0.621322	0.788601	0.740807	0.71691	0.788601	0.740807	0.669116	0.979777		381	0	0.0532299	0.0266149	0.0532299		381	0.148622	0.222934	0.123852	0.198163
382	0.10646	0.266149	0.15969	0.15969	0.15969	0.186304	0.133075	0.239534		382	0.597425	0.812498	0.740807	0.71691	0.764704	0.740807	0.669116	0.979777		382	0	0.0532299	0.0266149	0.0532299		382	0.173393	0.222934	0.0990816	0.173393
383	0.0798448	0.266149	0.186304	0.15969	0.186304	0.186304	0.15969	0.212919		383	0.597425	0.812498	0.740807	0.71691	0.788601	0.740807	0.669116	0.979777		383	0.0266149	0.0532299	0.0266149	0.0798448		383	0.173393	0.222934	0.0990816	0.198163
384	0.0798448	0.266149	0.186304	0.186304	0.186304	0.186304	0.15969	0.186304		384	0.597425	0.812498	0.740807	0.71691	0.812498	0.71691	0.669116	1.00367		384	0.0266149	0.0532299	0.0266149	0.0798448		384	0.173393	0.222934	0.0990816	0.198163
385	0.0798448	0.239534	0.186304	0.15969	0.186304	0.15969	0.15969	0.186304		385	0.597425	0.836395	0.740807	0.71691	0.812498	0.71691	0.669116	1.00367		385	0.0266149	0.0798448	0.0266149	0.0798448		385	0.173393	0.198163	0.0990816	0.198163
386	0.10646	0.212919	0.186304	0.15969	0.186304	0.15969	0.15969	0.212919		386	0.597425	0.812498	0.740807	0.71691	0.812498	0.693013	0.669116	1.00367		386	0.0266149	0.0798448	0.0266149	0.0798448		386	0.173393	0.198163	0.123852	0.222934
387	0.10646	0.212919	0.15969	0.15969	0.186304	0.15969	0.15969	0.239534		387	0.597425	0.812498	0.740807	0.740807	0.812498	0.693013	0.669116	1.00367		387	0.0266149	0.0798448	0.0266149	0.0798448		387	0.173393	0.198163	0.123852	0.247704
388	0.10646	0.212919	0.133075	0.186304	0.186304	0.15969	0.15969	0.239534		388	0.597425	0.836395	0.740807	0.740807	0.812498	0.693013	0.669116	1.02757		388	0.0266149	0.0532299	0.0266149	0.0532299		388	0.148622	0.198163	0.0990816	0.222934
389	0.10646	0.212919	0.133075	0.186304	0.186304	0.15969	0.15969	0.239534		389	0.597425	0.836395	0.740807	0.740807	0.836395	0.693013	0.669116	1.02757		389	0.0266149	0.0532299	0.0266149	0.0532299		389	0.173393	0.173393	0.0990816	0.222934
390	0.10646	0.212919	0.133075	0.186304	0.186304	0.15969	0.15969	0.239534		390	0.573528	0.836395	0.740807	0.740807	0.836395	0.693013	0.669116	1.02757		390	0.0532299	0.0532299	0.0266149	0.0798448		390	0.173393	0.198163	0.0990816	0.198163
391	0.10646	0.186304	0.133075	0.186304	0.212919	0.15969	0.15969	0.212919		391	0.573528	0.836395	0.764704	0.740807	0.836395	0.693013	0.645219	1.02757		391	0.0532299	0.0798448	0.0266149	0.10646		391	0.173393	0.198163	0.0990816	0.198163
392	0.133075	0.186304	0.10646	0.186304	0.212919	0.15969	0.15969	0.212919		392	0.573528	0.860292	0.764704	0.71691	0.836395	0.693013	0.645219	1.02757		392	0.0266149	0.0798448	0	0.0798448		392	0.173393	0.222934	0.123852	0.173393
393	0.10646	0.186304	0.133075	0.212919	0.186304	0.15969	0.15969	0.212919		393	0.549631	0.884189	0.740807	0.71691	0.860292	0.71691	0.645219	1.02757		393	0.0266149	0.0798448	0	0.0798448		393	0.173393	0.198163	0.123852	0.173393
394	0.10646	0.186304	0.133075	0.212919	0.15969	0.15969	0.186304	0.212919		394	0.573528	0.884189	0.764704	0.740807	0.860292	0.71691	0.621322	1.02757		394	0.0266149	0.0532299	0	0.0532299		394	0.173393	0.198163	0.123852	0.173393
395	0.10646	0.186304	0.133075	0.212919	0.15969	0.186304	0.212919	0.212919		395	0.573528	0.908086	0.764704	0.740807	0.836395	0.71691	0.597425	1.00367		395	0.0266149	0.0532299	0.0266149	0.0532299		395	0.148622	0.173393	0.123852	0.198163
396	0.0798448	0.15969	0.15969	0.212919	0.186304	0.15969	0.212919	0.212919		396	0.597425	0.931983	0.740807	0.764704	0.836395	0.71691	0.597425	1.00367		396	0.0266149	0.0532299	0.0266149	0.0532299		396	0.148622	0.173393	0.123852	0.198163
397	0.0798448	0.15969	0.15969	0.212919	0.186304	0.186304	0.212919	0.212919		397	0.597425	0.908086	0.740807	0.764704	0.836395	0.71691	0.597425	1.00367		397	0.0266149	0.0532299	0.0266149	0.0532299		397	0.173393	0.173393	0.123852	0.173393
398	0.10646	0.133075	0.15969	0.239534	0.186304	0.186304	0.212919	0.239534		398	0.573528	0.908086	0.740807	0.788601	0.836395	0.693013	0.597425	1.00367		398	0.0266149	0.0532299	0.0266149	0.0798448		398	0.173393	0.173393	0.123852	0.173393
399	0.10646	0.133075	0.15969	0.239534	0.186304	0.186304	0.212919	0.239534		399	0.573528	0.908086	0.740807	0.812498	0.812498	0.693013	0.597425	1.00367		399	0.0266149	0.0798448	0.0266149	0.0798448		399	0.198163	0.173393	0.123852	0.173393
400	0.133075	0.133075	0.133075	0.239534	0.186304	0.186304	0.186304	0.239534		400	0.573528	0.931983	0.740807	0.812498	0.836395	0.71691	0.597425	1.00367		400	0.0532299	0.0798448	0.0266149	0.0798448		400	0.198163	0.198163	0.123852	0.148622
401	0.15969	0.133075	0.133075	0.212919	0.15969	0.15969	0.186304	0.239534		401	0.573528	0.95588	0.740807	0.836395	0.812498	0.693013	0.597425	1.02757		401	0.0532299	0.0798448	0.0266149	0.0532299		401	0.198163	0.198163	0.123852	0.148622
402	0.133075	0.133075	0.10646	0.186304	0.133075	0.15969	0.212919	0.239534		402	0.549631	0.95588	0.71691	0.812498	0.812498	0.71691	0.597425	1.02757		402	0.0532299	0.10646	0.0266149	0.0798448		402	0.198163	0.198163	0.123852	0.148622
403	0.15969	0.15969	0.10646	0.186304	0.133075	0.15969	0.212919	0.239534		403	0.549631	0.95588	0.693013	0.836395	0.836395	0.71691	0.621322	1.02757		403	0.0532299	0.0798448	0.0266149	0.0798448		403	0.198163	0.198163	0.123852	0.148622
404	0.15969	0.15969	0.10646	0.186304	0.133075	0.186304	0.239534	0.266149		404	0.549631	0.95588	0.71691	0.836395	0.860292	0.71691	0.597425	1.02757		404	0.0266149	0.0798448	0.0266149	0.0798448		404	0.198163	0.173393	0.123852	0.173393
405	0.15969	0.15969	0.0798448	0.186304	0.133075	0.186304	0.239534	0.266149		405	0.549631	0.95588	0.740807	0.836395	0.860292	0.71691	0.597425	1.05147		405	0.0266149	0.0798448	0.0266149	0.10646		405	0.173393	0.173393	0.148622	0.198163
406	0.15969	0.186304	0.0798448	0.186304	0.133075	0.186304	0.239534	0.266149		406	0.549631	0.95588	0.71691	0.860292	0.884189	0.71691	0.573528	1.05147		406	0.0266149	0.0532299	0.0266149	0.10646		406	0.148622	0.198163	0.148622	0.198163
407	0.133075	0.15969	0.0798448	0.186304	0.133075	0.186304	0.239534	0.239534		407	0.549631	0.931983	0.71691	0.884189	0.884189	0.71691	0.573528	1.07536		407	0.0266149	0.0798448	0	0.10646		407	0.148622	0.198163	0.148622	0.198163
408	0.133075	0.133075	0.0798448	0.186304	0.15969	0.186304	0.266149	0.266149		408	0.549631	0.931983	0.71691	0.884189	0.884189	0.71691	0.573528	1.05147		408	0	0.0798448	0	0.10646		408	0.173393	0.198163	0.148622	0.173393
409	0.133075	0.133075	0.0798448	0.15969	0.186304	0.186304	0.266149	0.292764		409	0.573528	0.931983	0.71691	0.884189	0.884189	0.693013	0.573528	1.05147		409	0	0.0798448	0.0266149	0.10646		409	0.173393	0.198163	0.148622	0.173393
410	0.133075	0.15969	0.0798448	0.15969	0.212919	0.186304	0.266149	0.292764		410	0.573528	0.908086	0.71691	0.908086	0.884189	0.71691	0.573528	1.05147		410	0	0.0798448	0.0532299	0.133075		410	0.148622	0.198163	0.123852	0.173393
411	0.15969	0.15969	0.0798448	0.15969	0.212919	0.186304	0.266149	0.266149		411	0.573528	0.908086	0.740807	0.884189	0.884189	0.693013	0.549631	1.02757		411	0	0.0798448	0.0532299	0.10646		411	0.148622	0.198163	0.123852	0.198163
412	0.15969	0.15969	0.0798448	0.15969	0.212919	0.186304	0.266149	0.266149		412	0.549631	0.884189	0.764704	0.884189	0.860292	0.693013	0.549631	1.02757		412	0	0.0532299	0.0532299	0.10646		412	0.148622	0.173393	0.0990816	0.222934
413	0.15969	0.15969	0.0798448	0.186304	0.212919	0.186304	0.266149	0.266149		413	0.525734	0.860292	0.764704	0.884189	0.836395	0.693013	0.525734	1.02757		413	0	0.0532299	0.0532299	0.10646		413	0.123852	0.173393	0.0990816	0.247704
414	0.15969	0.186304	0.0798448	0.212919	0.212919	0.186304	0.266149	0.266149		414	0.549631	0.860292	0.764704	0.860292	0.836395	0.693013	0.501837	1.02757		414	0	0.0532299	0.0266149	0.10646		414	0.148622	0.148622	0.0990816	0.222934
415	0.186304	0.15969	0.0798448	0.212919	0.212919	0.186304	0.266149	0.266149		415	0.549631	0.860292	0.740807	0.860292	0.836395	0.693013	0.525734	1.02757		415	0	0.0532299	0.0266149	0.0798448		415	0.148622	0.148622	0.0990816	0.222934
416	0.15969	0.15969	0.0798448	0.186304	0.212919	0.186304	0.266149	0.266149		416	0.549631	0.836395	0.740807	0.860292	0.836395	0.693013	0.501837	1.00367		416	0	0.0532299	0.0266149	0.0798448		416	0.123852	0.123852	0.0743112	0.198163
417	0.15969	0.15969	0.0798448	0.186304	0.212919	0.186304	0.266149	0.292764		417	0.549631	0.836395	0.740807	0.884189	0.860292	0.693013	0.501837	1.00367		417	0.0266149	0.0532299	0.0266149	0.0798448		417	0.123852	0.123852	0.0743112	0.198163
418	0.15969	0.186304	0.0798448	0.186304	0.212919	0.212919	0.266149	0.292764		418	0.525734	0.836395	0.764704	0.908086	0.860292	0.693013	0.501837	1.00367		418	0.0532299	0.0532299	0.0266149	0.0798448		418	0.123852	0.123852	0.0495408	0.198163
419	0.133075	0.212919	0.0798448	0.186304	0.212919	0.212919	0.292764	0.292764		419	0.549631	0.860292	0.740807	0.908086	0.836395	0.693013	0.501837	1.00367		419	0.0532299	0.0532299	0.0266149	0.0798448		419	0.123852	0.123852	0.0495408	0.198163
420	0.133075	0.212919	0.0798448	0.15969	0.212919	0.186304	0.292764	0.292764		420	0.573528	0.860292	0.71691	0.908086	0.812498	0.693013	0.501837	0.979777		420	0.0532299	0.0532299	0.0266149	0.0798448		420	0.123852	0.123852	0.0495408	0.198163
421	0.133075	0.212919	0.0798448	0.15969	0.186304	0.15969	0.292764	0.266149		421	0.573528	0.884189	0.71691	0.908086	0.812498	0.669116	0.501837	0.979777		421	0.0532299	0.0798448	0	0.0798448		421	0.123852	0.123852	0.0495408	0.198163
422	0.15969	0.212919	0.0798448	0.15969	0.212919	0.15969	0.292764	0.266149		422	0.573528	0.884189	0.71691	0.908086	0.812498	0.693013	0.501837	0.95588		422	0.0798448	0.0798448	0	0.0798448		422	0.123852	0.123852	0.0495408	0.222934
423	0.15969	0.239534	0.0798448	0.186304	0.186304	0.15969	0.292764	0.266149		423	0.549631	0.884189	0.71691	0.908086	0.812498	0.693013	0.525734	0.95588		423	0.0798448	0.10646	0	0.0798448		423	0.123852	0.123852	0.0495408	0.198163
424	0.15969	0.239534	0.0798448	0.186304	0.186304	0.15969	0.266149	0.266149		424	0.549631	0.884189	0.71691	0.908086	0.812498	0.693013	0.549631	0.95588		424	0.0532299	0.0798448	0	0.0532299		424	0.123852	0.123852	0.0743112	0.198163
425	0.15969	0.239534	0.0798448	0.186304	0.15969	0.15969	0.266149	0.266149		425	0.549631	0.884189	0.740807	0.884189	0.836395	0.693013	0.525734	0.979777		425	0.0532299	0.0798448	0.0266149	0.0532299		425	0.123852	0.123852	0.0495408	0.173393
426	0.15969	0.266149	0.0798448	0.15969	0.186304	0.15969	0.266149	0.292764		426	0.549631	0.884189	0.740807	0.860292	0.836395	0.669116	0.525734	0.979777		426	0.0532299	0.0798448	0.0532299	0.0532299		426	0.123852	0.0990816	0.0495408	0.173393
427	0.186304	0.266149	0.0798448	0.186304	0.186304	0.15969	0.292764	0.319379		427	0.573528	0.884189	0.740807	0.836395	0.836395	0.669116	0.525734	0.95588		427	0.0798448	0.0798448	0.0532299	0.0532299		427	0.123852	0.0990816	0.0743112	0.173393
428	0.186304	0.266149	0.0798448	0.212919	0.186304	0.133075	0.266149	0.319379		428	0.573528	0.884189	0.71691	0.860292	0.860292	0.693013	0.525734	0.95588		428	0.0798448	0.0798448	0.0532299	0.0532299		428	0.123852	0.123852	0.0743112	0.173393
429	0.186304	0.266149	0.10646	0.186304	0.186304	0.133075	0.239534	0.319379		429	0.573528	0.860292	0.71691	0.836395	0.860292	0.669116	0.549631	0.95588		429	0.0798448	0.10646	0.0532299	0.0798448		429	0.123852	0.123852	0.0743112	0.148622
430	0.186304	0.266149	0.10646	0.186304	0.212919	0.133075	0.239534	0.292764		430	0.573528	0.860292	0.71691	0.836395	0.860292	0.669116	0.549631	0.979777		430	0.0798448	0.0798448	0.0532299	0.10646		430	0.0990816	0.148622	0.0743112	0.123852
431	0.186304	0.266149	0.10646	0.186304	0.186304	0.10646	0.239534	0.292764		431	0.573528	0.860292	0.71691	0.836395	0.860292	0.669116	0.549631	0.95588		431	0.0798448	0.0798448	0.0266149	0.10646		431	0.0990816	0.173393	0.0743112	0.123852
432	0.186304	0.266149	0.10646	0.186304	0.186304	0.10646	0.266149	0.292764		432	0.549631	0.860292	0.71691	0.836395	0.860292	0.669116	0.549631	0.931983		432	0.0798448	0.10646	0.0266149	0.10646		432	0.123852	0.173393	0.0990816	0.123852
433	0.186304	0.266149	0.133075	0.186304	0.15969	0.10646	0.239534	0.292764		433	0.549631	0.860292	0.693013	0.836395	0.860292	0.645219	0.573528	0.931983		433	0.0798448	0.10646	0.0266149	0.10646		433	0.123852	0.173393	0.0990816	0.123852
434	0.212919	0.266149	0.15969	0.186304	0.133075	0.133075	0.239534	0.292764		434	0.549631	0.860292	0.669116	0.860292	0.884189	0.645219	0.597425	0.931983		434	0.0798448	0.10646	0.0266149	0.10646		434	0.123852	0.148622	0.0990816	0.123852
435	0.239534	0.266149	0.186304	0.212919	0.133075	0.15969	0.239534	0.292764		435	0.549631	0.860292	0.669116	0.860292	0.884189	0.645219	0.597425	0.931983		435	0.0798448	0.10646	0.0532299	0.133075		435	0.123852	0.148622	0.0990816	0.123852
436	0.212919	0.266149	0.186304	0.212919	0.133075	0.15969	0.239534	0.266149		436	0.549631	0.836395	0.669116	0.860292	0.884189	0.645219	0.597425	0.908086		436	0.0798448	0.10646	0.0532299	0.133075		436	0.123852	0.148622	0.0990816	0.123852
437	0.212919	0.266149	0.15969	0.212919	0.133075	0.15969	0.239534	0.266149		437	0.549631	0.836395	0.669116	0.884189	0.884189	0.645219	0.597425	0.908086		437	0.0798448	0.10646	0.0798448	0.133075		437	0.123852	0.148622	0.0990816	0.123852
438	0.186304	0.266149	0.15969	0.212919	0.133075	0.186304	0.239534	0.292764		438	0.549631	0.860292	0.669116	0.884189	0.908086	0.645219	0.597425	0.908086		438	0.0798448	0.10646	0.0532299	0.133075		438	0.123852	0.173393	0.0990816	0.123852
439	0.186304	0.266149	0.15969	0.212919	0.10646	0.186304	0.239534	0.292764		439	0.573528	0.860292	0.669116	0.884189	0.908086	0.645219	0.573528	0.931983		439	0.0798448	0.0798448	0.0532299	0.133075		439	0.123852	0.198163	0.0990816	0.123852
440	0.15969	0.266149	0.186304	0.212919	0.133075	0.186304	0.239534	0.266149		440	0.573528	0.860292	0.669116	0.884189	0.884189	0.645219	0.597425	0.931983		440	0.0798448	0.0798448	0.0266149	0.10646		440	0.123852	0.198163	0.123852	0.0990816
441	0.15969	0.239534	0.186304	0.212919	0.15969	0.186304	0.239534	0.239534		441	0.597425	0.860292	0.669116	0.908086	0.884189	0.645219	0.597425	0.95588		441	0.0798448	0.0798448	0.0266149	0.10646		441	0.123852	0.198163	0.148622	0.0990816
442	0.15969	0.239534	0.186304	0.212919	0.15969	0.186304	0.239534	0.266149		442	0.597425	0.860292	0.669116	0.908086	0.884189	0.669116	0.597425	0.931983		442	0.0798448	0.0532299	0.0266149	0.10646		442	0.123852	0.173393	0.148622	0.0990816
443	0.15969	0.266149	0.186304	0.212919	0.15969	0.212919	0.239534	0.266149		443	0.621322	0.884189	0.669116	0.908086	0.884189	0.669116	0.597425	0.931983		443	0.0532299	0.0532299	0.0266149	0.10646		443	0.148622	0.173393	0.148622	0.0990816
444	0.15969	0.266149	0.186304	0.212919	0.15969	0.239534	0.239534	0.266149		444	0.621322	0.884189	0.669116	0.931983	0.884189	0.669116	0.621322	0.931983		444	0.0532299	0.0532299	0.0532299	0.10646		444	0.148622	0.173393	0.148622	0.123852
445	0.15969	0.266149	0.15969	0.186304	0.15969	0.239534	0.212919	0.266149		445	0.621322	0.860292	0.669116	0.931983	0.884189	0.645219	0.621322	0.931983		445	0.0532299	0.0532299	0.0266149	0.10646		445	0.148622	0.173393	0.148622	0.123852
446	0.133075	0.239534	0.15969	0.186304	0.186304	0.239534	0.212919	0.266149		446	0.645219	0.860292	0.669116	0.931983	0.860292	0.645219	0.597425	0.931983		446	0.0532299	0.0266149	0.0266149	0.10646		446	0.173393	0.148622	0.123852	0.123852
447	0.133075	0.239534	0.15969	0.186304	0.186304	0.239534	0.212919	0.239534		447	0.645219	0.860292	0.645219	0.931983	0.836395	0.645219	0.621322	0.931983		447	0.0266149	0.0532299	0.0266149	0.10646		447	0.148622	0.148622	0.123852	0.123852
448	0.10646	0.239534	0.15969	0.212919	0.186304	0.239534	0.186304	0.239534		448	0.645219	0.884189	0.645219	0.908086	0.836395	0.669116	0.621322	0.931983		448	0	0.0532299	0.0532299	0.0798448		448	0.148622	0.148622	0.123852	0.123852
449	0.133075	0.212919	0.15969	0.212919	0.212919	0.239534	0.186304	0.239534		449	0.645219	0.884189	0.645219	0.908086	0.836395	0.669116	0.621322	0.931983		449	0	0.0532299	0.0532299	0.10646		449	0.173393	0.148622	0.148622	0.123852
450	0.133075	0.212919	0.15969	0.212919	0.239534	0.239534	0.186304	0.266149		450	0.645219	0.884189	0.645219	0.908086	0.836395	0.693013	0.621322	0.931983		450	0	0.0532299	0.0532299	0.10646		450	0.173393	0.148622	0.148622	0.123852
451	0.10646	0.212919	0.15969	0.212919	0.239534	0.239534	0.186304	0.292764		451	0.645219	0.884189	0.645219	0.908086	0.836395	0.693013	0.621322	0.931983		451	0	0.0532299	0.0532299	0.10646		451	0.148622	0.173393	0.123852	0.123852
452	0.0798448	0.212919	0.15969	0.212919	0.239534	0.239534	0.15969	0.292764		452	0.669116	0.884189	0.645219	0.931983	0.812498	0.71691	0.645219	0.931983		452	0.0266149	0.0532299	0.0532299	0.10646		452	0.173393	0.173393	0.123852	0.123852
453	0.10646	0.212919	0.15969	0.212919	0.239534	0.266149	0.133075	0.292764		453	0.669116	0.884189	0.645219	0.931983	0.812498	0.71691	0.645219	0.908086		453	0.0266149	0.0532299	0.0532299	0.10646		453	0.173393	0.173393	0.123852	0.123852
454	0.10646	0.212919	0.15969	0.212919	0.266149	0.266149	0.133075	0.292764		454	0.669116	0.884189	0.645219	0.931983	0.812498	0.71691	0.645219	0.908086		454	0.0266149	0.0532299	0.0532299	0.0798448		454	0.173393	0.173393	0.148622	0.148622
455	0.10646	0.212919	0.15969	0.212919	0.266149	0.266149	0.133075	0.292764		455	0.669116	0.860292	0.645219	0.931983	0.812498	0.71691	0.645219	0.908086		455	0.0266149	0.0532299	0.0532299	0.0798448		455	0.173393	0.173393	0.148622	0.148622
456	0.10646	0.186304	0.15969	0.212919	0.239534	0.266149	0.133075	0.292764		456	0.669116	0.884189	0.669116	0.931983	0.812498	0.71691	0.669116	0.884189		456	0.0266149	0.0266149	0.0532299	0.0798448		456	0.173393	0.198163	0.148622	0.148622
457	0.10646	0.15969	0.15969	0.212919	0.212919	0.266149	0.133075	0.266149		457	0.645219	0.884189	0.669116	0.931983	0.812498	0.71691	0.669116	0.884189		457	0.0266149	0	0.0532299	0.0798448		457	0.173393	0.198163	0.123852	0.123852
458	0.10646	0.186304	0.186304	0.212919	0.186304	0.292764	0.133075	0.239534		458	0.621322	0.884189	0.645219	0.908086	0.812498	0.740807	0.669116	0.884189		458	0.0266149	0	0.0532299	0.0798448		458	0.173393	0.198163	0.123852	0.123852
459	0.133075	0.186304	0.186304	0.212919	0.186304	0.292764	0.133075	0.239534		459	0.621322	0.884189	0.645219	0.908086	0.812498	0.764704	0.693013	0.908086		459	0.0266149	0.0266149	0.0532299	0.10646		459	0.173393	0.198163	0.123852	0.148622
460	0.133075	0.186304	0.186304	0.212919	0.186304	0.266149	0.133075	0.239534		460	0.621322	0.884189	0.645219	0.884189	0.812498	0.788601	0.669116	0.908086		460	0.0266149	0.0532299	0.0532299	0.0798448		460	0.173393	0.222934	0.123852	0.148622
461	0.133075	0.186304	0.212919	0.212919	0.15969	0.239534	0.15969	0.239534		461	0.645219	0.860292	0.645219	0.884189	0.812498	0.812498	0.669116	0.908086		461	0	0.0532299	0.0266149	0.0798448		461	0.173393	0.222934	0.123852	0.148622
462	0.15969	0.15969	0.212919	0.212919	0.15969	0.239534	0.15969	0.239534		462	0.645219	0.884189	0.645219	0.884189	0.836395	0.788601	0.669116	0.908086		462	0	0.0532299	0.0266149	0.0798448		462	0.173393	0.222934	0.123852	0.148622
463	0.133075	0.15969	0.186304	0.186304	0.186304	0.239534	0.133075	0.239534		463	0.645219	0.860292	0.645219	0.884189	0.836395	0.764704	0.645219	0.908086		463	0	0.0532299	0.0532299	0.0798448		463	0.173393	0.222934	0.148622	0.123852
464	0.133075	0.15969	0.186304	0.212919	0.212919	0.266149	0.133075	0.212919		464	0.645219	0.884189	0.645219	0.860292	0.836395	0.764704	0.621322	0.908086		464	0	0.0532299	0.0532299	0.10646		464	0.173393	0.222934	0.173393	0.123852
465	0.133075	0.15969	0.186304	0.239534	0.212919	0.239534	0.133075	0.212919		465	0.645219	0.884189	0.645219	0.836395	0.836395	0.764704	0.621322	0.908086		465	0	0.0266149	0.0532299	0.10646		465	0.198163	0.222934	0.173393	0.123852
466	0.10646	0.15969	0.15969	0.212919	0.212919	0.239534	0.133075	0.186304		466	0.645219	0.884189	0.669116	0.812498	0.812498	0.788601	0.621322	0.931983		466	0.0266149	0.0266149	0.0532299	0.0798448		466	0.198163	0.222934	0.173393	0.123852
467	0.133075	0.133075	0.15969	0.212919	0.212919	0.239534	0.133075	0.186304		467	0.645219	0.884189	0.669116	0.788601	0.812498	0.812498	0.645219	0.931983		467	0.0266149	0.0266149	0.0532299	0.0798448		467	0.198163	0.222934	0.173393	0.123852
468	0.15969	0.133075	0.186304	0.212919	0.239534	0.266149	0.15969	0.186304		468	0.645219	0.884189	0.669116	0.764704	0.812498	0.812498	0.645219	0.931983		468	0.0266149	0.0266149	0.0532299	0.10646		468	0.198163	0.222934	0.173393	0.148622
469	0.133075	0.133075	0.186304	0.212919	0.266149	0.266149	0.15969	0.186304		469	0.645219	0.884189	0.669116	0.764704	0.836395	0.812498	0.645219	0.931983		469	0.0532299	0.0266149	0.0532299	0.10646		469	0.198163	0.222934	0.173393	0.148622
470	0.133075	0.133075	0.186304	0.212919	0.266149	0.266149	0.15969	0.186304		470	0.669116	0.884189	0.645219	0.788601	0.836395	0.836395	0.645219	0.931983		470	0.0532299	0.0266149	0.0532299	0.10646		470	0.198163	0.222934	0.173393	0.148622
471	0.10646	0.133075	0.15969	0.212919	0.239534	0.266149	0.15969	0.212919		471	0.669116	0.884189	0.645219	0.788601	0.812498	0.812498	0.645219	0.931983		471	0.0532299	0.0266149	0.0532299	0.0798448		471	0.173393	0.198163	0.148622	0.123852
472	0.133075	0.15969	0.15969	0.212919	0.212919	0.266149	0.15969	0.212919		472	0.669116	0.884189	0.645219	0.812498	0.812498	0.836395	0.669116	0.931983		472	0.0266149	0.0266149	0.0266149	0.10646		472	0.173393	0.198163	0.148622	0.123852
473	0.133075	0.15969	0.15969	0.212919	0.212919	0.292764	0.15969	0.239534		473	0.645219	0.908086	0.645219	0.812498	0.812498	0.812498	0.669116	0.931983		473	0.0266149	0.0266149	0.0266149	0.10646		473	0.173393	0.198163	0.173393	0.123852
474	0.133075	0.15969	0.186304	0.239534	0.212919	0.292764	0.133075	0.239534		474	0.645219	0.884189	0.645219	0.812498	0.788601	0.836395	0.645219	0.931983		474	0	0.0266149	0.0266149	0.10646		474	0.173393	0.198163	0.173393	0.0990816
475	0.133075	0.15969	0.186304	0.239534	0.212919	0.266149	0.15969	0.239534		475	0.645219	0.884189	0.645219	0.812498	0.788601	0.836395	0.621322	0.931983		475	0	0.0266149	0.0532299	0.10646		475	0.148622	0.198163	0.173393	0.0990816
476	0.133075	0.15969	0.186304	0.239534	0.239534	0.266149	0.15969	0.239534		476	0.669116	0.860292	0.645219	0.788601	0.788601	0.812498	0.621322	0.95588		476	0	0.0266149	0.0532299	0.10646		476	0.173393	0.198163	0.173393	0.0990816
477	0.133075	0.186304	0.186304	0.239534	0.239534	0.266149	0.186304	0.239534		477	0.669116	0.860292	0.621322	0.788601	0.812498	0.788601	0.621322	0.931983		477	0.0266149	0.0266149	0.0532299	0.10646		477	0.173393	0.198163	0.173393	0.0743112
478	0.133075	0.212919	0.186304	0.239534	0.266149	0.266149	0.186304	0.239534		478	0.669116	0.836395	0.621322	0.812498	0.812498	0.788601	0.621322	0.931983		478	0.0266149	0.0266149	0.0266149	0.0798448		478	0.148622	0.198163	0.173393	0.0743112
479	0.133075	0.239534	0.15969	0.266149	0.266149	0.266149	0.186304	0.239534		479	0.645219	0.836395	0.645219	0.812498	0.812498	0.788601	0.621322	0.931983		479	0.0532299	0.0266149	0.0266149	0.0798448		479	0.148622	0.198163	0.148622	0.0990816
480	0.133075	0.266149	0.15969	0.266149	0.266149	0.266149	0.15969	0.239534		480	0.645219	0.836395	0.645219	0.812498	0.812498	0.788601	0.621322	0.931983		480	0.0532299	0.0266149	0.0266149	0.0532299		480	0.148622	0.198163	0.148622	0.0990816
481	0.133075	0.292764	0.15969	0.266149	0.239534	0.266149	0.15969	0.239534		481	0.669116	0.860292	0.645219	0.836395	0.788601	0.764704	0.621322	0.931983		481	0.0532299	0.0532299	0.0532299	0.0532299		481	0.148622	0.222934	0.173393	0.0990816
482	0.15969	0.292764	0.15969	0.266149	0.239534	0.292764	0.186304	0.239534		482	0.669116	0.884189	0.645219	0.836395	0.764704	0.764704	0.621322	0.931983		482	0.0266149	0.0798448	0.0798448	0.0532299		482	0.148622	0.222934	0.148622	0.0990816
483	0.15969	0.266149	0.133075	0.266149	0.239534	0.292764	0.186304	0.239534		483	0.669116	0.884189	0.645219	0.836395	0.764704	0.764704	0.621322	0.931983		483	0.0266149	0.0532299	0.0532299	0.0532299		483	0.148622	0.198163	0.148622	0.0990816
484	0.15969	0.266149	0.10646	0.266149	0.239534	0.292764	0.15969	0.212919		484	0.669116	0.884189	0.645219	0.836395	0.764704	0.764704	0.621322	0.931983		484	0.0266149	0.0798448	0.0532299	0.0798448		484	0.148622	0.198163	0.148622	0.0990816
485	0.15969	0.266149	0.133075	0.266149	0.239534	0.319379	0.15969	0.212919		485	0.669116	0.884189	0.645219	0.812498	0.764704	0.764704	0.621322	0.931983		485	0	0.10646	0.0266149	0.0798448		485	0.148622	0.198163	0.148622	0.0990816
486	0.15969	0.239534	0.133075	0.266149	0.239534	0.319379	0.186304	0.239534		486	0.669116	0.908086	0.645219	0.812498	0.764704	0.764704	0.645219	0.95588		486	0.0266149	0.10646	0.0532299	0.0798448		486	0.148622	0.198163	0.123852	0.0990816
487	0.15969	0.266149	0.133075	0.239534	0.212919	0.319379	0.186304	0.239534		487	0.669116	0.884189	0.669116	0.812498	0.740807	0.764704	0.669116	0.95588		487	0.0266149	0.10646	0.0532299	0.0532299		487	0.148622	0.198163	0.123852	0.0990816
488	0.15969	0.266149	0.15969	0.266149	0.186304	0.319379	0.186304	0.239534		488	0.669116	0.908086	0.693013	0.812498	0.740807	0.764704	0.669116	0.931983		488	0.0266149	0.0798448	0.0532299	0.0532299		488	0.148622	0.222934	0.123852	0.0990816
489	0.15969	0.266149	0.15969	0.239534	0.186304	0.319379	0.186304	0.212919		489	0.669116	0.908086	0.71691	0.812498	0.740807	0.764704	0.693013	0.931983		489	0.0532299	0.0532299	0.0532299	0.0532299		489	0.148622	0.222934	0.123852	0.0743112
490	0.133075	0.266149	0.133075	0.239534	0.186304	0.319379	0.212919	0.186304		490	0.669116	0.908086	0.71691	0.812498	0.740807	0.764704	0.71691	0.95588		490	0.0532299	0.0532299	0.0532299	0.0532299		490	0.148622	0.222934	0.123852	0.0990816
491	0.10646	0.266149	0.15969	0.239534	0.15969	0.292764	0.239534	0.186304		491	0.693013	0.884189	0.71691	0.812498	0.740807	0.788601	0.740807	0.95588		491	0.0532299	0.0798448	0.0532299	0.0798448		491	0.148622	0.222934	0.148622	0.0990816
492	0.10646	0.266149	0.15969	0.212919	0.15969	0.292764	0.239534	0.15969		492	0.693013	0.884189	0.693013	0.812498	0.764704	0.764704	0.740807	0.979777		492	0.0532299	0.0798448	0.0532299	0.0798448		492	0.148622	0.198163	0.148622	0.0990816
493	0.10646	0.266149	0.186304	0.212919	0.186304	0.292764	0.212919	0.15969		493	0.71691	0.908086	0.693013	0.836395	0.740807	0.740807	0.740807	0.979777		493	0.0532299	0.0798448	0.0532299	0.0798448		493	0.148622	0.198163	0.148622	0.0990816
494	0.10646	0.266149	0.15969	0.186304	0.186304	0.292764	0.212919	0.15969		494	0.740807	0.908086	0.669116	0.836395	0.71691	0.740807	0.740807	0.979777		494	0.0532299	0.0798448	0.0532299	0.0798448		494	0.148622	0.198163	0.148622	0.0990816
495	0.10646	0.266149	0.133075	0.186304	0.186304	0.266149	0.212919	0.186304		495	0.740807	0.931983	0.669116	0.836395	0.71691	0.740807	0.740807	0.979777		495	0.0266149	0.0798448	0.0532299	0.0798448		495	0.148622	0.198163	0.173393	0.0743112
496	0.133075	0.266149	0.15969	0.186304	0.186304	0.266149	0.212919	0.186304		496	0.740807	0.931983	0.669116	0.836395	0.71691	0.740807	0.740807	0.95588		496	0.0266149	0.0798448	0.0532299	0.0532299		496	0.148622	0.198163	0.148622	0.0743112
497	0.15969	0.266149	0.15969	0.212919	0.186304	0.266149	0.212919	0.15969		497	0.740807	0.931983	0.669116	0.836395	0.71691	0.764704	0.71691	0.95588		497	0.0266149	0.0798448	0.0532299	0.0532299		497	0.148622	0.198163	0.148622	0.0990816
498	0.133075	0.239534	0.15969	0.212919	0.186304	0.292764	0.212919	0.186304		498	0.740807	0.95588	0.669116	0.836395	0.71691	0.764704	0.71691	0.95588		498	0.0266149	0.0798448	0.0532299	0.0532299		498	0.148622	0.173393	0.148622	0.0990816
499	0.133075	0.212919	0.133075	0.186304	0.212919	0.292764	0.212919	0.186304		499	0.71691	0.95588	0.693013	0.812498	0.693013	0.764704	0.740807	0.95588		499	0.0266149	0.10646	0.0532299	0.0532299		499	0.123852	0.173393	0.148622	0.0990816
500	0.133075	0.212919	0.133075	0.186304	0.212919	0.266149	0.212919	0.186304		500	0.693013	0.931983	0.669116	0.812498	0.693013	0.764704	0.740807	0.931983		500	0.0266149	0.10646	0.0798448	0.0798448		500	0.123852	0.148622	0.148622	0.0990816
501	0.133075	0.239534	0.133075	0.186304	0.239534	0.292764	0.212919	0.186304		501	0.669116	0.931983	0.669116	0.812498	0.693013	0.788601	0.740807	0.931983		501	0.0266149	0.10646	0.0532299	0.0798448		501	0.148622	0.148622	0.148622	0.123852
502	0.133075	0.266149	0.15969	0.186304	0.239534	0.319379	0.212919	0.186304		502	0.669116	0.931983	0.669116	0.812498	0.669116	0.812498	0.740807	0.931983		502	0.0532299	0.10646	0.0532299	0.0798448		502	0.173393	0.148622	0.148622	0.123852
503	0.133075	0.266149	0.15969	0.186304	0.239534	0.319379	0.212919	0.212919		503	0.669116	0.931983	0.693013	0.836395	0.693013	0.836395	0.740807	0.931983		503	0.0798448	0.10646	0.0532299	0.0798448		503	0.148622	0.173393	0.148622	0.0990816
504	0.10646	0.292764	0.15969	0.212919	0.239534	0.345994	0.186304	0.212919		504	0.693013	0.931983	0.71691	0.836395	0.693013	0.812498	0.764704	0.931983		504	0.0798448	0.0798448	0.0532299	0.0798448		504	0.148622	0.173393	0.123852	0.0990816
505	0.10646	0.292764	0.15969	0.212919	0.266149	0.319379	0.186304	0.212919		505	0.71691	0.931983	0.71691	0.836395	0.71691	0.812498	0.764704	0.908086		505	0.0798448	0.0532299	0.0532299	0.0532299		505	0.148622	0.173393	0.123852	0.0990816
506	0.133075	0.292764	0.15969	0.239534	0.266149	0.319379	0.15969	0.212919		506	0.693013	0.931983	0.693013	0.812498	0.71691	0.788601	0.764704	0.931983		506	0.0532299	0.0532299	0.0798448	0.0798448		506	0.123852	0.173393	0.123852	0.0990816
507	0.133075	0.292764	0.186304	0.239534	0.266149	0.292764	0.15969	0.212919		507	0.693013	0.931983	0.71691	0.812498	0.71691	0.764704	0.740807	0.95588		507	0.0798448	0.0532299	0.0532299	0.0798448		507	0.123852	0.173393	0.123852	0.0990816
508	0.133075	0.292764	0.186304	0.239534	0.266149	0.266149	0.15969	0.239534		508	0.693013	0.95588	0.693013	0.812498	0.693013	0.764704	0.740807	0.979777		508	0.0798448	0.0532299	0.0266149	0.0798448		508	0.123852	0.173393	0.123852	0.123852
509	0.15969	0.292764	0.186304	0.239534	0.292764	0.239534	0.15969	0.239534		509	0.693013	0.931983	0.669116	0.812498	0.693013	0.764704	0.740807	0.979777		509	0.0798448	0.0532299	0.0266149	0.0798448		509	0.123852	0.173393	0.123852	0.123852
510	0.186304	0.292764	0.186304	0.266149	0.319379	0.239534	0.15969	0.239534		510	0.693013	0.931983	0.645219	0.812498	0.693013	0.788601	0.740807	0.979777		510	0.0798448	0.0532299	0.0266149	0.0798448		510	0.123852	0.173393	0.123852	0.123852
511	0.212919	0.292764	0.15969	0.266149	0.292764	0.239534	0.15969	0.266149		511	0.693013	0.931983	0.645219	0.812498	0.693013	0.788601	0.740807	1.00367		511	0.10646	0.0266149	0.0266149	0.0798448		511	0.0990816	0.173393	0.123852	0.123852
512	0.212919	0.292764	0.15969	0.266149	0.319379	0.239534	0.15969	0.266149		512	0.693013	0.931983	0.645219	0.812498	0.693013	0.788601	0.740807	1.00367		512	0.10646	0.0266149	0.0266149	0.10646		512	0.0990816	0.173393	0.123852	0.123852
513	0.212919	0.266149	0.15969	0.266149	0.292764	0.239534	0.133075	0.266149		513	0.693013	0.931983	0.645219	0.812498	0.693013	0.788601	0.740807	0.979777		513	0.10646	0.0266149	0.0266149	0.133075		513	0.0990816	0.173393	0.123852	0.123852
514	0.212919	0.266149	0.15969	0.266149	0.292764	0.239534	0.133075	0.266149		514	0.693013	0.931983	0.645219	0.836395	0.71691	0.788601	0.740807	1.00367		514	0.10646	0.0266149	0.0266149	0.133075		514	0.0990816	0.173393	0.0990816	0.123852
515	0.212919	0.239534	0.15969	0.266149	0.292764	0.239534	0.133075	0.266149		515	0.693013	0.931983	0.645219	0.836395	0.71691	0.788601	0.740807	1.00367		515	0.10646	0.0266149	0.0266149	0.133075		515	0.0990816	0.173393	0.0990816	0.123852
516	0.239534	0.239534	0.15969	0.239534	0.292764	0.266149	0.133075	0.292764		516	0.71691	0.931983	0.645219	0.836395	0.693013	0.764704	0.71691	1.00367		516	0.0798448	0.0266149	0	0.133075		516	0.0743112	0.173393	0.0743112	0.123852
517	0.239534	0.266149	0.15969	0.212919	0.292764	0.292764	0.133075	0.292764		517	0.71691	0.931983	0.669116	0.836395	0.693013	0.764704	0.71691	1.00367		517	0.10646	0.0266149	0	0.10646		517	0.0743112	0.173393	0.0743112	0.123852
518	0.239534	0.292764	0.15969	0.186304	0.292764	0.319379	0.133075	0.292764		518	0.71691	0.908086	0.669116	0.812498	0.693013	0.764704	0.71691	0.979777		518	0.0798448	0.0266149	0	0.10646		518	0.0990816	0.173393	0.0743112	0.123852
519	0.239534	0.292764	0.15969	0.186304	0.319379	0.319379	0.133075	0.292764		519	0.71691	0.931983	0.669116	0.812498	0.669116	0.740807	0.693013	0.979777		519	0.0798448	0.0266149	0	0.10646		519	0.0990816	0.173393	0.0743112	0.123852
520	0.239534	0.292764	0.133075	0.212919	0.319379	0.292764	0.15969	0.292764		520	0.740807	0.908086	0.669116	0.812498	0.669116	0.740807	0.71691	0.979777		520	0.0798448	0.0266149	0	0.10646		520	0.0990816	0.173393	0.0990816	0.123852
521	0.239534	0.292764	0.133075	0.212919	0.292764	0.292764	0.133075	0.292764		521	0.764704	0.908086	0.645219	0.788601	0.669116	0.740807	0.71691	1.00367		521	0.0798448	0.0532299	0.0266149	0.0798448		521	0.0990816	0.173393	0.123852	0.123852
522	0.239534	0.292764	0.10646	0.212919	0.292764	0.266149	0.133075	0.292764		522	0.764704	0.908086	0.645219	0.788601	0.669116	0.740807	0.71691	1.02757		522	0.0798448	0.0532299	0.0266149	0.0532299		522	0.0990816	0.148622	0.123852	0.123852
523	0.239534	0.292764	0.10646	0.212919	0.292764	0.266149	0.15969	0.319379		523	0.764704	0.908086	0.669116	0.788601	0.669116	0.740807	0.71691	1.00367		523	0.10646	0.0532299	0.0266149	0.0532299		523	0.0990816	0.148622	0.148622	0.0990816
524	0.239534	0.292764	0.133075	0.212919	0.292764	0.239534	0.186304	0.319379		524	0.764704	0.908086	0.669116	0.788601	0.669116	0.740807	0.71691	1.00367		524	0.10646	0.0532299	0.0266149	0.0532299		524	0.0990816	0.148622	0.148622	0.0743112
525	0.266149	0.292764	0.10646	0.212919	0.266149	0.212919	0.186304	0.319379		525	0.764704	0.908086	0.645219	0.812498	0.669116	0.764704	0.740807	1.00367		525	0.10646	0.0798448	0.0266149	0.0532299		525	0.0743112	0.123852	0.123852	0.0495408
526	0.266149	0.292764	0.133075	0.212919	0.266149	0.212919	0.212919	0.319379		526	0.764704	0.908086	0.621322	0.788601	0.669116	0.788601	0.740807	1.00367		526	0.10646	0.0798448	0.0266149	0.0532299		526	0.0743112	0.0990816	0.148622	0.0495408
527	0.266149	0.266149	0.133075	0.212919	0.266149	0.212919	0.212919	0.319379		527	0.764704	0.908086	0.621322	0.788601	0.669116	0.764704	0.764704	1.00367		527	0.133075	0.0798448	0.0266149	0.0266149		527	0.0743112	0.0990816	0.148622	0.0743112
528	0.266149	0.266149	0.133075	0.186304	0.266149	0.212919	0.186304	0.319379		528	0.764704	0.908086	0.621322	0.812498	0.693013	0.764704	0.764704	1.00367		528	0.133075	0.0798448	0.0266149	0		528	0.0743112	0.0990816	0.148622	0.0990816
529	0.239534	0.292764	0.133075	0.15969	0.266149	0.212919	0.15969	0.319379		529	0.764704	0.908086	0.621322	0.812498	0.693013	0.764704	0.788601	1.00367		529	0.133075	0.0798448	0.0266149	0		529	0.0743112	0.0990816	0.148622	0.0990816
530	0.212919	0.292764	0.133075	0.133075	0.266149	0.212919	0.15969	0.319379		530	0.788601	0.931983	0.597425	0.812498	0.71691	0.764704	0.788601	1.00367		530	0.133075	0.0798448	0.0266149	0		530	0.0743112	0.123852	0.173393	0.0743112
531	0.186304	0.319379	0.133075	0.133075	0.266149	0.212919	0.186304	0.345994		531	0.788601	0.931983	0.597425	0.836395	0.71691	0.764704	0.812498	1.00367		531	0.133075	0.0798448	0.0532299	0		531	0.0743112	0.123852	0.173393	0.0743112
532	0.186304	0.319379	0.133075	0.10646	0.292764	0.212919	0.212919	0.345994		532	0.812498	0.908086	0.621322	0.836395	0.71691	0.788601	0.788601	0.979777		532	0.133075	0.0798448	0.0266149	0		532	0.0990816	0.123852	0.173393	0.0990816
533	0.15969	0.319379	0.133075	0.133075	0.292764	0.212919	0.212919	0.345994		533	0.812498	0.884189	0.645219	0.836395	0.71691	0.788601	0.764704	0.979777		533	0.133075	0.0798448	0.0266149	0		533	0.0990816	0.123852	0.173393	0.0990816
534	0.186304	0.319379	0.133075	0.133075	0.266149	0.186304	0.212919	0.345994		534	0.788601	0.860292	0.669116	0.812498	0.693013	0.812498	0.788601	0.979777		534	0.133075	0.0532299	0.0266149	0.0266149		534	0.0990816	0.123852	0.173393	0.0990816
535	0.186304	0.319379	0.133075	0.133075	0.266149	0.212919	0.212919	0.345994		535	0.788601	0.836395	0.669116	0.836395	0.693013	0.788601	0.788601	0.979777		535	0.15969	0.0532299	0.0266149	0.0266149		535	0.0990816	0.0990816	0.173393	0.0990816
536	0.15969	0.345994	0.133075	0.133075	0.266149	0.212919	0.239534	0.345994		536	0.788601	0.812498	0.645219	0.836395	0.693013	0.788601	0.764704	0.979777		536	0.15969	0.0266149	0.0266149	0.0266149		536	0.123852	0.0990816	0.173393	0.0990816
537	0.15969	0.319379	0.133075	0.10646	0.266149	0.212919	0.239534	0.372609		537	0.788601	0.788601	0.645219	0.860292	0.693013	0.764704	0.764704	0.95588		537	0.133075	0	0.0532299	0.0266149		537	0.148622	0.0990816	0.173393	0.0743112
538	0.15969	0.319379	0.133075	0.0798448	0.266149	0.239534	0.239534	0.345994		538	0.788601	0.788601	0.645219	0.836395	0.693013	0.764704	0.764704	0.95588		538	0.133075	0	0.0532299	0.0532299		538	0.148622	0.0743112	0.173393	0.0743112
539	0.15969	0.345994	0.133075	0.10646	0.266149	0.266149	0.212919	0.345994		539	0.788601	0.788601	0.645219	0.836395	0.693013	0.764704	0.764704	0.931983		539	0.133075	0.0266149	0.0532299	0.0532299		539	0.148622	0.0990816	0.173393	0.0743112
540	0.15969	0.345994	0.133075	0.10646	0.239534	0.239534	0.212919	0.345994		540	0.788601	0.812498	0.645219	0.836395	0.693013	0.788601	0.764704	0.95588		540	0.133075	0.0266149	0.0532299	0.0532299		540	0.148622	0.123852	0.173393	0.0990816
541	0.15969	0.345994	0.133075	0.10646	0.239534	0.239534	0.212919	0.372609		541	0.788601	0.812498	0.645219	0.836395	0.693013	0.788601	0.764704	0.95588		541	0.15969	0.0532299	0.0266149	0.0532299		541	0.173393	0.123852	0.173393	0.0743112
542	0.15969	0.345994	0.133075	0.133075	0.239534	0.266149	0.212919	0.372609		542	0.788601	0.812498	0.669116	0.812498	0.693013	0.788601	0.764704	0.979777		542	0.15969	0.0532299	0.0266149	0.0532299		542	0.173393	0.123852	0.173393	0.0743112
543	0.15969	0.345994	0.15969	0.133075	0.239534	0.266149	0.212919	0.372609		543	0.788601	0.812498	0.669116	0.812498	0.669116	0.788601	0.764704	1.00367		543	0.15969	0.0532299	0.0266149	0.0532299		543	0.173393	0.123852	0.148622	0.0990816
544	0.15969	0.345994	0.15969	0.133075	0.239534	0.266149	0.212919	0.372609		544	0.788601	0.812498	0.693013	0.788601	0.669116	0.788601	0.740807	1.02757		544	0.186304	0.0532299	0.0266149	0.0532299		544	0.173393	0.0990816	0.148622	0.123852
545	0.15969	0.345994	0.133075	0.133075	0.212919	0.266149	0.212919	0.372609		545	0.812498	0.812498	0.693013	0.812498	0.669116	0.812498	0.71691	1.02757		545	0.186304	0.0532299	0.0266149	0.0266149		545	0.173393	0.0990816	0.148622	0.148622
546	0.15969	0.345994	0.133075	0.15969	0.239534	0.266149	0.212919	0.345994		546	0.812498	0.788601	0.693013	0.836395	0.669116	0.812498	0.71691	1.02757		546	0.186304	0.0532299	0.0532299	0.0266149		546	0.173393	0.0990816	0.148622	0.148622
547	0.15969	0.319379	0.15969	0.15969	0.239534	0.266149	0.212919	0.345994		547	0.812498	0.788601	0.693013	0.860292	0.669116	0.812498	0.693013	1.00367		547	0.15969	0.0532299	0.0532299	0.0266149		547	0.173393	0.0990816	0.148622	0.148622
548	0.15969	0.319379	0.186304	0.186304	0.239534	0.239534	0.239534	0.319379		548	0.812498	0.788601	0.693013	0.836395	0.693013	0.812498	0.693013	1.02757		548	0.133075	0.0266149	0.0532299	0.0532299		548	0.148622	0.0990816	0.123852	0.148622
549	0.15969	0.319379	0.212919	0.186304	0.239534	0.266149	0.239534	0.319379		549	0.812498	0.764704	0.693013	0.836395	0.693013	0.812498	0.71691	1.02757		549	0.133075	0.0266149	0.0532299	0.0532299		549	0.123852	0.0990816	0.123852	0.123852
550	0.15969	0.292764	0.212919	0.186304	0.266149	0.266149	0.239534	0.345994		550	0.812498	0.764704	0.693013	0.836395	0.693013	0.812498	0.71691	1.02757		550	0.10646	0.0532299	0.0532299	0.0532299		550	0.123852	0.0990816	0.123852	0.123852
551	0.15969	0.292764	0.212919	0.186304	0.266149	0.239534	0.266149	0.345994		551	0.812498	0.740807	0.693013	0.836395	0.693013	0.836395	0.71691	1.00367		551	0.10646	0.0266149	0.0532299	0.0532299		551	0.123852	0.0990816	0.123852	0.123852
552	0.15969	0.292764	0.186304	0.186304	0.239534	0.239534	0.239534	0.345994		552	0.812498	0.71691	0.693013	0.836395	0.693013	0.860292	0.693013	1.00367		552	0.0798448	0.0266149	0.0532299	0.0532299		552	0.123852	0.0990816	0.123852	0.123852
553	0.15969	0.266149	0.186304	0.212919	0.239534	0.212919	0.266149	0.345994		553	0.812498	0.71691	0.669116	0.836395	0.693013	0.860292	0.693013	1.02757		553	0.10646	0.0266149	0.0532299	0.0532299		553	0.123852	0.0990816	0.123852	0.123852
554	0.15969	0.266149	0.186304	0.212919	0.239534	0.186304	0.266149	0.345994		554	0.812498	0.740807	0.669116	0.836395	0.71691	0.836395	0.693013	1.02757		554	0.10646	0.0266149	0.0532299	0.0532299		554	0.123852	0.0990816	0.123852	0.148622
555	0.133075	0.239534	0.186304	0.212919	0.212919	0.15969	0.266149	0.319379		555	0.812498	0.740807	0.693013	0.836395	0.740807	0.836395	0.693013	1.02757		555	0.10646	0.0266149	0.0532299	0.0532299		555	0.123852	0.0990816	0.123852	0.123852
556	0.133075	0.266149	0.186304	0.239534	0.212919	0.15969	0.266149	0.319379		556	0.812498	0.740807	0.693013	0.836395	0.740807	0.836395	0.693013	1.02757		556	0.10646	0.0266149	0.0798448	0.0532299		556	0.0990816	0.0990816	0.123852	0.148622
557	0.15969	0.239534	0.212919	0.239534	0.212919	0.15969	0.239534	0.319379		557	0.812498	0.71691	0.693013	0.812498	0.740807	0.836395	0.71691	1.00367		557	0.0798448	0.0266149	0.10646	0.0532299		557	0.0990816	0.0990816	0.123852	0.148622
558	0.15969	0.212919	0.239534	0.239534	0.212919	0.15969	0.239534	0.319379		558	0.812498	0.71691	0.71691	0.812498	0.740807	0.836395	0.740807	1.00367		558	0.0798448	0.0532299	0.10646	0.0532299		558	0.0990816	0.123852	0.123852	0.148622
559	0.15969	0.212919	0.239534	0.239534	0.186304	0.15969	0.212919	0.345994		559	0.812498	0.71691	0.71691	0.788601	0.764704	0.836395	0.764704	1.02757		559	0.0532299	0.0532299	0.10646	0.0266149		559	0.0990816	0.123852	0.123852	0.148622
560	0.133075	0.186304	0.239534	0.239534	0.186304	0.15969	0.212919	0.319379		560	0.812498	0.71691	0.693013	0.788601	0.788601	0.836395	0.764704	1.02757		560	0.0266149	0.0532299	0.10646	0.0266149		560	0.0990816	0.148622	0.123852	0.173393
561	0.10646	0.212919	0.239534	0.239534	0.186304	0.15969	0.212919	0.319379		561	0.812498	0.71691	0.71691	0.812498	0.788601	0.836395	0.764704	1.02757		561	0.0266149	0.0532299	0.10646	0		561	0.0990816	0.148622	0.148622	0.173393
562	0.10646	0.239534	0.239534	0.239534	0.15969	0.186304	0.239534	0.319379		562	0.812498	0.71691	0.71691	0.788601	0.812498	0.836395	0.740807	1.02757		562	0.0266149	0.0798448	0.10646	0		562	0.0990816	0.148622	0.148622	0.173393
563	0.10646	0.239534	0.239534	0.239534	0.15969	0.186304	0.239534	0.319379		563	0.812498	0.71691	0.71691	0.788601	0.812498	0.836395	0.71691	1.02757		563	0.0266149	0.0798448	0.0798448	0		563	0.0990816	0.148622	0.148622	0.148622
564	0.10646	0.212919	0.239534	0.239534	0.15969	0.212919	0.239534	0.345994		564	0.812498	0.71691	0.693013	0.788601	0.812498	0.836395	0.71691	1.02757		564	0.0266149	0.0798448	0.0532299	0.0266149		564	0.0990816	0.148622	0.123852	0.148622
565	0.10646	0.212919	0.239534	0.212919	0.186304	0.212919	0.239534	0.345994		565	0.812498	0.740807	0.693013	0.812498	0.812498	0.812498	0.71691	1.05147		565	0.0266149	0.10646	0.0532299	0.0266149		565	0.0990816	0.148622	0.123852	0.173393
566	0.0798448	0.212919	0.239534	0.212919	0.186304	0.186304	0.266149	0.319379		566	0.812498	0.71691	0.669116	0.812498	0.812498	0.812498	0.71691	1.05147		566	0.0266149	0.10646	0.0798448	0.0266149		566	0.0990816	0.148622	0.123852	0.198163
567	0.10646	0.212919	0.266149	0.186304	0.15969	0.186304	0.266149	0.319379		567	0.812498	0.71691	0.669116	0.812498	0.788601	0.812498	0.71691	1.05147		567	0.0266149	0.10646	0.0798448	0.0266149		567	0.0990816	0.148622	0.123852	0.198163
568	0.0798448	0.186304	0.266149	0.212919	0.186304	0.186304	0.266149	0.319379		568	0.812498	0.71691	0.669116	0.812498	0.764704	0.812498	0.71691	1.02757		568	0.0266149	0.10646	0.10646	0.0266149		568	0.0990816	0.148622	0.123852	0.198163
569	0.0798448	0.186304	0.292764	0.212919	0.186304	0.186304	0.239534	0.292764		569	0.788601	0.71691	0.669116	0.812498	0.788601	0.812498	0.740807	1.02757		569	0.0266149	0.0798448	0.10646	0.0266149		569	0.0743112	0.148622	0.0990816	0.198163
570	0.0532299	0.186304	0.292764	0.212919	0.186304	0.186304	0.239534	0.292764		570	0.812498	0.71691	0.693013	0.788601	0.788601	0.812498	0.764704	1.02757		570	0.0532299	0.0798448	0.10646	0.0532299		570	0.0743112	0.148622	0.0990816	0.173393
571	0.0532299	0.186304	0.292764	0.212919	0.212919	0.186304	0.239534	0.266149		571	0.836395	0.693013	0.71691	0.788601	0.788601	0.836395	0.788601	1.02757		571	0.0532299	0.0798448	0.10646	0.0266149		571	0.0743112	0.148622	0.0990816	0.173393
572	0.0798448	0.186304	0.292764	0.212919	0.212919	0.186304	0.239534	0.266149		572	0.836395	0.693013	0.740807	0.788601	0.788601	0.836395	0.788601	1.00367		572	0.0532299	0.0798448	0.10646	0.0266149		572	0.0743112	0.123852	0.0990816	0.173393
573	0.10646	0.212919	0.292764	0.212919	0.212919	0.186304	0.239534	0.266149		573	0.836395	0.693013	0.764704	0.788601	0.788601	0.860292	0.764704	1.02757		573	0.0532299	0.0798448	0.0798448	0.0266149		573	0.0743112	0.123852	0.0990816	0.198163
574	0.10646	0.212919	0.292764	0.212919	0.212919	0.186304	0.266149	0.266149		574	0.836395	0.693013	0.764704	0.788601	0.788601	0.860292	0.788601	1.05147		574	0.0532299	0.0798448	0.0532299	0.0532299		574	0.0743112	0.123852	0.0990816	0.198163
575	0.133075	0.239534	0.292764	0.212919	0.212919	0.212919	0.266149	0.266149		575	0.812498	0.669116	0.788601	0.788601	0.764704	0.860292	0.788601	1.02757		575	0.0532299	0.0798448	0.0532299	0.0532299		575	0.0743112	0.123852	0.0990816	0.198163
576	0.133075	0.239534	0.292764	0.186304	0.212919	0.186304	0.266149	0.266149		576	0.812498	0.645219	0.812498	0.788601	0.764704	0.860292	0.788601	1.02757		576	0.0532299	0.0798448	0.0266149	0.0798448		576	0.0743112	0.148622	0.0990816	0.198163
577	0.10646	0.239534	0.292764	0.212919	0.212919	0.186304	0.266149	0.239534		577	0.812498	0.645219	0.836395	0.788601	0.740807	0.860292	0.788601	1.02757		577	0.0532299	0.0798448	0.0532299	0.0798448		577	0.0990816	0.148622	0.0990816	0.198163
578	0.10646	0.266149	0.292764	0.186304	0.212919	0.186304	0.266149	0.239534		578	0.812498	0.645219	0.836395	0.788601	0.740807	0.860292	0.812498	1.00367		578	0.0532299	0.0798448	0.0532299	0.0798448		578	0.0990816	0.148622	0.0743112	0.198163
579	0.10646	0.266149	0.292764	0.186304	0.186304	0.186304	0.266149	0.239534		579	0.812498	0.645219	0.860292	0.788601	0.764704	0.860292	0.788601	0.979777		579	0.0798448	0.0798448	0.0532299	0.0798448		579	0.0990816	0.123852	0.0743112	0.198163
580	0.10646	0.266149	0.319379	0.186304	0.186304	0.186304	0.266149	0.239534		580	0.812498	0.645219	0.836395	0.812498	0.788601	0.836395	0.788601	0.979777		580	0.0798448	0.0798448	0.0532299	0.0798448		580	0.0990816	0.123852	0.0743112	0.198163
581	0.0798448	0.266149	0.319379	0.212919	0.186304	0.186304	0.239534	0.239534		581	0.812498	0.645219	0.836395	0.812498	0.788601	0.860292	0.788601	0.979777		581	0.0798448	0.10646	0.0532299	0.10646		581	0.0990816	0.123852	0.0743112	0.222934
582	0.0798448	0.266149	0.319379	0.212919	0.186304	0.15969	0.239534	0.239534		582	0.836395	0.645219	0.860292	0.812498	0.764704	0.860292	0.764704	0.979777		582	0.0798448	0.10646	0.0266149	0.10646		582	0.0990816	0.123852	0.0743112	0.222934
583	0.0532299	0.266149	0.319379	0.212919	0.186304	0.15969	0.239534	0.239534		583	0.860292	0.645219	0.860292	0.836395	0.764704	0.860292	0.764704	0.979777		583	0.0798448	0.133075	0.0266149	0.10646		583	0.0990816	0.123852	0.0743112	0.222934
584	0.0532299	0.292764	0.319379	0.212919	0.15969	0.133075	0.239534	0.239534		584	0.860292	0.669116	0.860292	0.836395	0.788601	0.860292	0.764704	0.979777		584	0.0532299	0.133075	0.0266149	0.10646		584	0.0990816	0.148622	0.0495408	0.222934
585	0.0532299	0.319379	0.319379	0.212919	0.15969	0.133075	0.212919	0.239534		585	0.884189	0.669116	0.860292	0.860292	0.788601	0.884189	0.788601	1.00367		585	0.0532299	0.133075	0.0266149	0.10646		585	0.0990816	0.148622	0.0495408	0.222934
586	0.0532299	0.319379	0.292764	0.212919	0.15969	0.133075	0.212919	0.239534		586	0.908086	0.645219	0.860292	0.884189	0.788601	0.908086	0.788601	1.00367		586	0.0532299	0.133075	0.0266149	0.10646		586	0.0990816	0.148622	0.0743112	0.222934
587	0.0798448	0.319379	0.266149	0.212919	0.186304	0.133075	0.212919	0.239534		587	0.908086	0.645219	0.860292	0.884189	0.812498	0.908086	0.788601	1.00367		587	0.0532299	0.133075	0.0266149	0.10646		587	0.0743112	0.148622	0.0743112	0.222934
588	0.0798448	0.319379	0.292764	0.186304	0.186304	0.133075	0.212919	0.239534		588	0.884189	0.645219	0.860292	0.860292	0.812498	0.931983	0.788601	1.00367		588	0.0532299	0.15969	0.0532299	0.10646		588	0.0495408	0.173393	0.0743112	0.222934
589	0.0798448	0.319379	0.319379	0.186304	0.186304	0.133075	0.212919	0.266149		589	0.908086	0.645219	0.860292	0.884189	0.812498	0.931983	0.812498	1.00367		589	0.0266149	0.186304	0.0532299	0.10646		589	0.0495408	0.148622	0.0743112	0.222934
590	0.0798448	0.319379	0.292764	0.186304	0.186304	0.133075	0.212919	0.266149		590	0.908086	0.645219	0.860292	0.884189	0.812498	0.931983	0.812498	1.02757		590	0.0266149	0.186304	0.0532299	0.10646		590	0.0495408	0.148622	0.0743112	0.247704
591	0.10646	0.345994	0.292764	0.186304	0.15969	0.133075	0.239534	0.266149		591	0.908086	0.669116	0.836395	0.860292	0.812498	0.931983	0.788601	1.02757		591	0.0266149	0.15969	0.0532299	0.10646		591	0.0247704	0.148622	0.0743112	0.247704
592	0.133075	0.319379	0.266149	0.186304	0.15969	0.133075	0.239534	0.266149		592	0.908086	0.669116	0.836395	0.860292	0.812498	0.908086	0.788601	1.02757		592	0.0266149	0.133075	0.0266149	0.10646		592	0.0247704	0.173393	0.0495408	0.247704
593	0.10646	0.345994	0.266149	0.186304	0.133075	0.133075	0.239534	0.266149		593	0.908086	0.669116	0.836395	0.884189	0.812498	0.908086	0.788601	1.00367		593	0.0266149	0.10646	0.0266149	0.10646		593	0.0495408	0.148622	0.0743112	0.247704
594	0.10646	0.345994	0.239534	0.186304	0.133075	0.15969	0.212919	0.266149		594	0.908086	0.693013	0.836395	0.884189	0.788601	0.931983	0.764704	1.00367		594	0.0266149	0.10646	0.0266149	0.10646		594	0.0495408	0.148622	0.0743112	0.247704
595	0.10646	0.345994	0.266149	0.186304	0.133075	0.15969	0.239534	0.266149		595	0.908086	0.693013	0.836395	0.860292	0.812498	0.931983	0.764704	1.02757		595	0.0266149	0.10646	0.0266149	0.10646		595	0.0495408	0.173393	0.0743112	0.272474
596	0.0798448	0.345994	0.266149	0.186304	0.10646	0.15969	0.239534	0.239534		596	0.908086	0.693013	0.812498	0.884189	0.812498	0.908086	0.764704	1.02757		596	0.0266149	0.10646	0.0266149	0.10646		596	0.0495408	0.173393	0.0743112	0.272474
597	0.0798448	0.319379	0.239534	0.186304	0.133075	0.15969	0.239534	0.239534		597	0.908086	0.693013	0.788601	0.860292	0.812498	0.908086	0.788601	1.02757		597	0.0266149	0.10646	0.0532299	0.10646		597	0.0495408	0.148622	0.0743112	0.297245
598	0.0798448	0.319379	0.266149	0.186304	0.133075	0.15969	0.239534	0.239534		598	0.884189	0.693013	0.764704	0.860292	0.812498	0.884189	0.788601	1.02757		598	0.0266149	0.10646	0.0532299	0.10646		598	0.0495408	0.148622	0.0990816	0.297245
599	0.0532299	0.345994	0.266149	0.212919	0.133075	0.186304	0.239534	0.239534		599	0.860292	0.693013	0.740807	0.860292	0.812498	0.908086	0.788601	1.02757		599	0.0266149	0.10646	0.0532299	0.10646		599	0.0495408	0.173393	0.0990816	0.322015
600	0.0266149	0.319379	0.266149	0.239534	0.133075	0.186304	0.266149	0.239534		600	0.860292	0.71691	0.740807	0.860292	0.788601	0.908086	0.788601	1.02757		600	0.0266149	0.10646	0.0532299	0.10646		600	0.0495408	0.148622	0.0990816	0.322015
601	0.0266149	0.319379	0.266149	0.239534	0.15969	0.186304	0.266149	0.239534		601	0.860292	0.740807	0.740807	0.860292	0.788601	0.908086	0.788601	1.02757		601	0	0.10646	0.0532299	0.10646		601	0.0247704	0.148622	0.0990816	0.322015
602	0.0532299	0.319379	0.292764	0.239534	0.15969	0.186304	0.266149	0.239534		602	0.860292	0.764704	0.71691	0.884189	0.788601	0.908086	0.764704	1.00367		602	0	0.10646	0.0798448	0.10646		602	0.0495408	0.148622	0.0990816	0.322015
603	0.0532299	0.292764	0.292764	0.239534	0.15969	0.212919	0.266149	0.239534		603	0.836395	0.764704	0.740807	0.884189	0.764704	0.908086	0.764704	1.00367		603	0.0266149	0.0798448	0.0798448	0.0798448		603	0.0247704	0.148622	0.0990816	0.297245
604	0.0532299	0.292764	0.292764	0.239534	0.15969	0.212919	0.266149	0.239534		604	0.836395	0.764704	0.764704	0.884189	0.764704	0.908086	0.740807	0.979777		604	0.0266149	0.0532299	0.0798448	0.0798448		604	0.0247704	0.148622	0.0990816	0.297245
605	0.0532299	0.319379	0.292764	0.239534	0.15969	0.212919	0.266149	0.266149		605	0.812498	0.788601	0.764704	0.884189	0.764704	0.908086	0.740807	1.00367		605	0.0266149	0.0532299	0.0798448	0.0798448		605	0.0495408	0.148622	0.0743112	0.297245
606	0.0798448	0.319379	0.292764	0.239534	0.15969	0.212919	0.266149	0.292764		606	0.812498	0.788601	0.740807	0.908086	0.764704	0.908086	0.71691	1.00367		606	0.0266149	0.0532299	0.0798448	0.10646		606	0.0495408	0.148622	0.0990816	0.297245
607	0.10646	0.319379	0.292764	0.239534	0.15969	0.212919	0.266149	0.292764		607	0.836395	0.788601	0.740807	0.908086	0.788601	0.908086	0.740807	1.00367		607	0.0266149	0.0532299	0.0798448	0.10646		607	0.0743112	0.148622	0.0990816	0.297245
608	0.10646	0.292764	0.266149	0.212919	0.15969	0.212919	0.239534	0.266149		608	0.812498	0.788601	0.71691	0.908086	0.788601	0.908086	0.740807	1.00367		608	0.0532299	0.0532299	0.0532299	0.10646		608	0.0743112	0.148622	0.0990816	0.297245
609	0.10646	0.292764	0.266149	0.212919	0.15969	0.212919	0.212919	0.266149		609	0.812498	0.764704	0.71691	0.908086	0.788601	0.908086	0.740807	1.02757		609	0.0798448	0.0532299	0.0532299	0.10646		609	0.0990816	0.123852	0.0990816	0.272474
610	0.10646	0.292764	0.239534	0.239534	0.15969	0.212919	0.212919	0.266149		610	0.812498	0.764704	0.71691	0.908086	0.788601	0.931983	0.740807	1.02757		610	0.10646	0.0266149	0.0532299	0.10646		610	0.0743112	0.0990816	0.0990816	0.272474
611	0.10646	0.292764	0.239534	0.239534	0.186304	0.212919	0.239534	0.266149		611	0.812498	0.764704	0.71691	0.931983	0.788601	0.931983	0.71691	1.02757		611	0.10646	0.0266149	0.0532299	0.10646		611	0.0743112	0.0990816	0.0990816	0.272474
612	0.10646	0.319379	0.212919	0.239534	0.212919	0.212919	0.239534	0.292764		612	0.812498	0.764704	0.693013	0.931983	0.788601	0.931983	0.71691	1.02757		612	0.10646	0.0266149	0.0266149	0.0798448		612	0.0990816	0.0990816	0.0990816	0.272474
613	0.10646	0.345994	0.212919	0.239534	0.212919	0.212919	0.239534	0.292764		613	0.812498	0.764704	0.693013	0.931983	0.788601	0.931983	0.71691	1.02757		613	0.10646	0.0266149	0.0532299	0.10646		613	0.0743112	0.0990816	0.0990816	0.272474
614	0.10646	0.319379	0.212919	0.239534	0.186304	0.212919	0.239534	0.292764		614	0.788601	0.764704	0.693013	0.931983	0.788601	0.95588	0.71691	1.02757		614	0.0798448	0.0266149	0.0798448	0.10646		614	0.0990816	0.0990816	0.0990816	0.272474
615	0.10646	0.292764	0.212919	0.266149	0.212919	0.212919	0.239534	0.292764		615	0.788601	0.764704	0.693013	0.95588	0.788601	0.931983	0.740807	1.02757		615	0.0798448	0.0266149	0.0532299	0.0798448		615	0.0990816	0.0990816	0.0990816	0.272474
616	0.133075	0.292764	0.212919	0.266149	0.212919	0.212919	0.239534	0.292764		616	0.788601	0.764704	0.71691	0.95588	0.764704	0.931983	0.740807	1.00367		616	0.0798448	0.0266149	0.0532299	0.0798448		616	0.0990816	0.0743112	0.0990816	0.272474
617	0.133075	0.319379	0.239534	0.266149	0.212919	0.212919	0.239534	0.292764		617	0.764704	0.764704	0.71691	0.979777	0.764704	0.931983	0.71691	1.00367		617	0.0798448	0.0266149	0.0532299	0.0532299		617	0.0990816	0.0743112	0.0743112	0.247704
618	0.15969	0.319379	0.239534	0.292764	0.212919	0.212919	0.239534	0.292764		618	0.740807	0.764704	0.71691	0.979777	0.764704	0.931983	0.71691	1.00367		618	0.0532299	0.0266149	0.0798448	0.0532299		618	0.0990816	0.0743112	0.0743112	0.247704
619	0.15969	0.319379	0.239534	0.266149	0.212919	0.212919	0.239534	0.319379		619	0.740807	0.764704	0.740807	0.979777	0.740807	0.931983	0.71691	0.979777		619	0.0532299	0.0266149	0.0798448	0.0532299		619	0.0990816	0.0743112	0.0743112	0.247704
620	0.15969	0.319379	0.239534	0.292764	0.239534	0.239534	0.239534	0.292764		620	0.740807	0.764704	0.740807	0.979777	0.764704	0.931983	0.71691	0.95588		620	0.0532299	0.0266149	0.0798448	0.0532299		620	0.0990816	0.0743112	0.0743112	0.247704
621	0.15969	0.319379	0.239534	0.319379	0.239534	0.239534	0.266149	0.292764		621	0.764704	0.764704	0.740807	0.95588	0.764704	0.908086	0.693013	0.95588		621	0.0532299	0.0266149	0.0798448	0.0532299		621	0.0990816	0.0990816	0.0990816	0.247704
622	0.15969	0.292764	0.239534	0.319379	0.212919	0.239534	0.266149	0.292764		622	0.764704	0.764704	0.740807	0.95588	0.764704	0.908086	0.693013	0.95588		622	0.0532299	0.0532299	0.0798448	0.0532299		622	0.123852	0.0990816	0.0990816	0.247704
623	0.15969	0.292764	0.239534	0.319379	0.212919	0.212919	0.266149	0.292764		623	0.764704	0.764704	0.740807	0.95588	0.788601	0.884189	0.669116	0.95588		623	0.0266149	0.0532299	0.0798448	0.0532299		623	0.148622	0.0990816	0.0990816	0.247704
624	0.15969	0.292764	0.239534	0.319379	0.186304	0.239534	0.266149	0.319379		624	0.764704	0.764704	0.740807	0.95588	0.812498	0.884189	0.669116	0.95588		624	0.0532299	0.0532299	0.0532299	0.0532299		624	0.148622	0.0990816	0.0990816	0.272474
625	0.15969	0.292764	0.239534	0.345994	0.212919	0.239534	0.266149	0.319379		625	0.764704	0.764704	0.71691	0.95588	0.812498	0.884189	0.669116	0.931983		625	0.0798448	0.0798448	0.0532299	0.0266149		625	0.148622	0.0990816	0.0990816	0.272474
626	0.15969	0.292764	0.239534	0.345994	0.186304	0.266149	0.266149	0.292764		626	0.764704	0.764704	0.71691	0.95588	0.812498	0.860292	0.645219	0.931983		626	0.0798448	0.0798448	0.0532299	0.0266149		626	0.148622	0.0990816	0.0990816	0.272474
627	0.15969	0.292764	0.239534	0.345994	0.186304	0.266149	0.239534	0.292764		627	0.764704	0.788601	0.71691	0.95588	0.812498	0.860292	0.645219	0.95588		627	0.0798448	0.0798448	0.0532299	0.0532299		627	0.148622	0.0990816	0.0990816	0.272474
628	0.15969	0.266149	0.239534	0.345994	0.186304	0.266149	0.212919	0.292764		628	0.764704	0.788601	0.740807	0.95588	0.812498	0.884189	0.645219	0.95588		628	0.0798448	0.0798448	0.0798448	0.0532299		628	0.148622	0.123852	0.0990816	0.247704
629	0.15969	0.266149	0.239534	0.345994	0.15969	0.292764	0.186304	0.292764		629	0.764704	0.788601	0.740807	0.95588	0.788601	0.860292	0.645219	0.95588		629	0.0532299	0.0798448	0.0798448	0.0532299		629	0.123852	0.123852	0.0990816	0.272474
630	0.15969	0.266149	0.239534	0.345994	0.15969	0.266149	0.212919	0.266149		630	0.764704	0.788601	0.740807	0.95588	0.788601	0.860292	0.669116	0.95588		630	0.0266149	0.0798448	0.0798448	0.0266149		630	0.123852	0.123852	0.0990816	0.272474
631	0.15969	0.266149	0.212919	0.345994	0.133075	0.266149	0.212919	0.266149		631	0.740807	0.788601	0.740807	0.931983	0.788601	0.836395	0.669116	0.931983		631	0.0266149	0.10646	0.0798448	0.0532299		631	0.123852	0.148622	0.0743112	0.272474
632	0.186304	0.292764	0.186304	0.319379	0.133075	0.266149	0.212919	0.266149		632	0.71691	0.764704	0.740807	0.931983	0.812498	0.836395	0.693013	0.931983		632	0.0266149	0.10646	0.10646	0.0532299		632	0.123852	0.148622	0.0990816	0.272474
633	0.186304	0.292764	0.186304	0.292764	0.133075	0.266149	0.212919	0.266149		633	0.693013	0.764704	0.740807	0.931983	0.788601	0.860292	0.693013	0.908086		633	0.0266149	0.133075	0.10646	0.0798448		633	0.123852	0.123852	0.0990816	0.272474
634	0.186304	0.292764	0.186304	0.292764	0.133075	0.292764	0.212919	0.239534		634	0.669116	0.764704	0.740807	0.95588	0.812498	0.836395	0.693013	0.908086		634	0.0266149	0.133075	0.10646	0.0798448		634	0.123852	0.123852	0.0990816	0.272474
635	0.186304	0.292764	0.186304	0.266149	0.133075	0.292764	0.212919	0.266149		635	0.693013	0.764704	0.740807	0.931983	0.812498	0.836395	0.693013	0.884189		635	0	0.133075	0.10646	0.0798448		635	0.123852	0.123852	0.0990816	0.272474
636	0.186304	0.292764	0.212919	0.292764	0.15969	0.292764	0.212919	0.292764		636	0.693013	0.764704	0.71691	0.931983	0.812498	0.860292	0.693013	0.884189		636	0	0.133075	0.10646	0.0798448		636	0.148622	0.123852	0.123852	0.272474
637	0.15969	0.292764	0.212919	0.292764	0.133075	0.266149	0.212919	0.292764		637	0.71691	0.740807	0.693013	0.931983	0.812498	0.860292	0.693013	0.908086		637	0	0.133075	0.10646	0.0798448		637	0.173393	0.123852	0.123852	0.247704
638	0.15969	0.292764	0.212919	0.292764	0.15969	0.266149	0.239534	0.292764		638	0.693013	0.740807	0.693013	0.908086	0.836395	0.884189	0.693013	0.908086		638	0	0.133075	0.10646	0.0798448		638	0.173393	0.123852	0.0990816	0.247704
639	0.15969	0.292764	0.212919	0.292764	0.133075	0.239534	0.239534	0.292764		639	0.669116	0.740807	0.669116	0.908086	0.836395	0.884189	0.669116	0.908086		639	0.0266149	0.133075	0.10646	0.0532299		639	0.173393	0.148622	0.0990816	0.247704
640	0.15969	0.292764	0.186304	0.292764	0.10646	0.239534	0.239534	0.292764		640	0.669116	0.740807	0.693013	0.908086	0.836395	0.908086	0.669116	0.908086		640	0.0266149	0.133075	0.10646	0.0798448		640	0.148622	0.148622	0.0990816	0.222934
641	0.15969	0.292764	0.186304	0.292764	0.10646	0.266149	0.212919	0.266149		641	0.669116	0.740807	0.693013	0.908086	0.836395	0.908086	0.669116	0.908086		641	0.0266149	0.10646	0.10646	0.0798448		641	0.148622	0.148622	0.0990816	0.222934
642	0.15969	0.319379	0.186304	0.292764	0.10646	0.266149	0.212919	0.266149		642	0.669116	0.740807	0.693013	0.908086	0.836395	0.908086	0.669116	0.908086		642	0	0.10646	0.10646	0.0532299		642	0.148622	0.148622	0.0990816	0.198163
643	0.15969	0.345994	0.212919	0.292764	0.0798448	0.239534	0.186304	0.266149		643	0.669116	0.740807	0.693013	0.908086	0.836395	0.908086	0.669116	0.931983		643	0	0.10646	0.10646	0.0266149		643	0.148622	0.148622	0.0990816	0.198163
644	0.15969	0.345994	0.186304	0.292764	0.0532299	0.266149	0.186304	0.266149		644	0.669116	0.740807	0.71691	0.908086	0.860292	0.908086	0.693013	0.931983		644	0	0.10646	0.10646	0.0266149		644	0.148622	0.148622	0.0990816	0.198163
645	0.133075	0.319379	0.212919	0.292764	0.0532299	0.266149	0.212919	0.239534		645	0.669116	0.740807	0.71691	0.908086	0.860292	0.908086	0.693013	0.931983		645	0	0.10646	0.10646	0.0266149		645	0.148622	0.148622	0.0990816	0.173393
646	0.133075	0.319379	0.212919	0.266149	0.0532299	0.266149	0.186304	0.212919		646	0.669116	0.740807	0.71691	0.884189	0.860292	0.908086	0.693013	0.931983		646	0	0.10646	0.10646	0.0532299		646	0.148622	0.148622	0.0990816	0.173393
647	0.133075	0.319379	0.212919	0.266149	0.0532299	0.292764	0.15969	0.212919		647	0.693013	0.740807	0.71691	0.860292	0.860292	0.884189	0.693013	0.931983		647	0	0.10646	0.10646	0.0532299		647	0.123852	0.148622	0.0990816	0.198163
648	0.133075	0.345994	0.212919	0.266149	0.0532299	0.292764	0.133075	0.212919		648	0.71691	0.740807	0.693013	0.860292	0.860292	0.884189	0.693013	0.931983		648	0	0.10646	0.10646	0.0532299		648	0.123852	0.173393	0.0990816	0.222934
649	0.133075	0.345994	0.212919	0.266149	0.0798448	0.292764	0.133075	0.239534		649	0.693013	0.740807	0.693013	0.860292	0.836395	0.884189	0.693013	0.908086		649	0.0266149	0.10646	0.10646	0.0532299		649	0.148622	0.173393	0.0990816	0.222934
650	0.133075	0.345994	0.239534	0.266149	0.0798448	0.292764	0.133075	0.239534		650	0.693013	0.71691	0.693013	0.860292	0.812498	0.860292	0.693013	0.908086		650	0.0266149	0.10646	0.10646	0.0532299		650	0.148622	0.173393	0.0990816	0.198163
651	0.133075	0.319379	0.266149	0.292764	0.10646	0.266149	0.133075	0.239534		651	0.693013	0.71691	0.693013	0.836395	0.836395	0.860292	0.693013	0.931983		651	0.0266149	0.0798448	0.10646	0.0532299		651	0.148622	0.173393	0.0990816	0.198163
652	0.133075	0.319379	0.266149	0.292764	0.10646	0.266149	0.15969	0.266149		652	0.669116	0.71691	0.693013	0.812498	0.836395	0.836395	0.693013	0.931983		652	0.0266149	0.0532299	0.10646	0.0798448		652	0.148622	0.173393	0.0990816	0.198163
653	0.133075	0.319379	0.292764	0.292764	0.10646	0.266149	0.15969	0.292764		653	0.669116	0.71691	0.693013	0.812498	0.836395	0.812498	0.71691	0.931983		653	0	0.0266149	0.10646	0.0798448		653	0.173393	0.198163	0.0743112	0.173393
654	0.133075	0.319379	0.292764	0.266149	0.10646	0.266149	0.15969	0.292764		654	0.669116	0.71691	0.693013	0.812498	0.812498	0.812498	0.740807	0.931983		654	0	0.0266149	0.0798448	0.0798448		654	0.173393	0.222934	0.0743112	0.173393
655	0.133075	0.345994	0.292764	0.266149	0.133075	0.266149	0.186304	0.292764		655	0.669116	0.740807	0.693013	0.812498	0.812498	0.812498	0.764704	0.931983		655	0.0266149	0.0266149	0.0798448	0.0798448		655	0.148622	0.247704	0.0743112	0.173393
656	0.133075	0.372609	0.292764	0.239534	0.133075	0.266149	0.186304	0.266149		656	0.669116	0.764704	0.71691	0.812498	0.812498	0.812498	0.764704	0.931983		656	0.0266149	0.0532299	0.0798448	0.0798448		656	0.123852	0.247704	0.0743112	0.148622
657	0.15969	0.372609	0.292764	0.239534	0.10646	0.266149	0.15969	0.266149		657	0.669116	0.764704	0.71691	0.836395	0.788601	0.812498	0.764704	0.95588		657	0	0.0798448	0.0798448	0.0798448		657	0.123852	0.247704	0.0743112	0.148622
658	0.133075	0.399224	0.292764	0.212919	0.133075	0.266149	0.15969	0.266149		658	0.645219	0.740807	0.71691	0.836395	0.788601	0.812498	0.764704	0.95588		658	0	0.0798448	0.10646	0.0798448		658	0.123852	0.247704	0.0743112	0.148622
659	0.10646	0.399224	0.292764	0.239534	0.133075	0.292764	0.15969	0.266149		659	0.645219	0.71691	0.71691	0.836395	0.788601	0.812498	0.740807	0.95588		659	0	0.0798448	0.0798448	0.0798448		659	0.148622	0.247704	0.0743112	0.148622
660	0.0798448	0.399224	0.266149	0.266149	0.133075	0.266149	0.15969	0.266149		660	0.645219	0.71691	0.71691	0.860292	0.788601	0.812498	0.740807	0.95588		660	0	0.10646	0.0532299	0.0798448		660	0.148622	0.247704	0.0743112	0.148622
661	0.10646	0.399224	0.266149	0.266149	0.15969	0.266149	0.186304	0.266149		661	0.645219	0.71691	0.71691	0.884189	0.788601	0.812498	0.740807	0.95588		661	0	0.10646	0.0798448	0.0798448		661	0.148622	0.247704	0.0743112	0.173393
662	0.0798448	0.399224	0.266149	0.292764	0.133075	0.266149	0.186304	0.266149		662	0.645219	0.71691	0.71691	0.884189	0.788601	0.836395	0.740807	0.95588		662	0.0266149	0.10646	0.0798448	0.10646		662	0.148622	0.247704	0.0743112	0.198163
663	0.0798448	0.399224	0.292764	0.292764	0.133075	0.266149	0.186304	0.266149		663	0.669116	0.740807	0.71691	0.884189	0.788601	0.836395	0.740807	0.979777		663	0.0266149	0.10646	0.0798448	0.10646		663	0.148622	0.272474	0.0495408	0.198163
664	0.10646	0.372609	0.292764	0.292764	0.133075	0.266149	0.15969	0.266149		664	0.693013	0.740807	0.71691	0.884189	0.788601	0.836395	0.764704	1.00367		664	0.0266149	0.10646	0.0798448	0.133075		664	0.148622	0.247704	0.0495408	0.173393
665	0.10646	0.372609	0.292764	0.292764	0.10646	0.266149	0.133075	0.239534		665	0.693013	0.764704	0.71691	0.884189	0.788601	0.812498	0.788601	0.979777		665	0.0266149	0.10646	0.0798448	0.133075		665	0.148622	0.247704	0.0495408	0.148622
666	0.10646	0.372609	0.292764	0.292764	0.10646	0.266149	0.15969	0.239534		666	0.669116	0.740807	0.71691	0.860292	0.764704	0.788601	0.788601	0.979777		666	0.0266149	0.0798448	0.0798448	0.10646		666	0.148622	0.222934	0.0495408	0.123852
667	0.10646	0.345994	0.292764	0.292764	0.10646	0.292764	0.15969	0.212919		667	0.669116	0.740807	0.693013	0.860292	0.764704	0.788601	0.788601	0.979777		667	0.0266149	0.0532299	0.0798448	0.10646		667	0.173393	0.247704	0.0743112	0.148622
668	0.10646	0.372609	0.292764	0.319379	0.10646	0.292764	0.186304	0.186304		668	0.693013	0.740807	0.693013	0.836395	0.740807	0.764704	0.812498	0.979777		668	0	0.0532299	0.0798448	0.10646		668	0.173393	0.222934	0.0990816	0.148622
669	0.10646	0.372609	0.292764	0.319379	0.133075	0.292764	0.186304	0.186304		669	0.693013	0.71691	0.71691	0.812498	0.764704	0.740807	0.788601	0.979777		669	0	0.0798448	0.0798448	0.10646		669	0.173393	0.198163	0.0990816	0.148622
670	0.133075	0.372609	0.292764	0.345994	0.15969	0.319379	0.186304	0.186304		670	0.693013	0.71691	0.71691	0.788601	0.764704	0.71691	0.764704	0.979777		670	0	0.0798448	0.0798448	0.10646		670	0.173393	0.198163	0.0990816	0.148622
671	0.133075	0.372609	0.292764	0.345994	0.15969	0.292764	0.186304	0.186304		671	0.693013	0.71691	0.693013	0.812498	0.764704	0.71691	0.764704	0.979777		671	0	0.0798448	0.0532299	0.10646		671	0.173393	0.198163	0.0990816	0.173393
672	0.10646	0.372609	0.292764	0.345994	0.15969	0.292764	0.15969	0.212919		672	0.693013	0.71691	0.71691	0.788601	0.764704	0.71691	0.764704	0.979777		672	0	0.0798448	0.0266149	0.10646		672	0.173393	0.198163	0.0990816	0.173393
673	0.133075	0.372609	0.266149	0.319379	0.15969	0.292764	0.186304	0.212919		673	0.71691	0.71691	0.740807	0.788601	0.764704	0.71691	0.740807	0.979777		673	0	0.10646	0.0266149	0.0798448		673	0.173393	0.198163	0.0990816	0.198163
674	0.133075	0.372609	0.266149	0.319379	0.133075	0.266149	0.186304	0.186304		674	0.740807	0.71691	0.740807	0.788601	0.764704	0.71691	0.71691	0.95588		674	0	0.10646	0.0266149	0.0798448		674	0.173393	0.198163	0.0990816	0.198163
675	0.133075	0.372609	0.239534	0.319379	0.133075	0.292764	0.15969	0.186304		675	0.740807	0.71691	0.740807	0.788601	0.740807	0.693013	0.71691	0.95588		675	0	0.10646	0.0266149	0.0798448		675	0.173393	0.198163	0.0990816	0.198163
676	0.133075	0.345994	0.239534	0.319379	0.15969	0.292764	0.15969	0.15969		676	0.71691	0.71691	0.740807	0.788601	0.71691	0.693013	0.71691	0.95588		676	0	0.10646	0.0266149	0.0532299		676	0.173393	0.198163	0.0990816	0.198163
677	0.10646	0.345994	0.239534	0.319379	0.133075	0.292764	0.186304	0.15969		677	0.740807	0.740807	0.740807	0.764704	0.740807	0.693013	0.71691	0.931983		677	0	0.0798448	0.0266149	0.0532299		677	0.173393	0.198163	0.0990816	0.198163
678	0.10646	0.372609	0.266149	0.345994	0.10646	0.292764	0.186304	0.15969		678	0.71691	0.740807	0.740807	0.764704	0.71691	0.693013	0.71691	0.908086		678	0	0.0798448	0.0266149	0.0532299		678	0.173393	0.198163	0.0990816	0.198163
679	0.10646	0.399224	0.239534	0.345994	0.10646	0.292764	0.186304	0.133075		679	0.693013	0.71691	0.740807	0.788601	0.71691	0.693013	0.71691	0.908086		679	0	0.0798448	0.0266149	0.0532299		679	0.173393	0.198163	0.123852	0.198163
680	0.0798448	0.399224	0.239534	0.319379	0.10646	0.292764	0.186304	0.10646		680	0.669116	0.740807	0.740807	0.788601	0.71691	0.693013	0.71691	0.908086		680	0.0266149	0.0798448	0	0.0532299		680	0.148622	0.198163	0.148622	0.173393
681	0.0798448	0.399224	0.239534	0.345994	0.10646	0.292764	0.15969	0.10646		681	0.669116	0.740807	0.740807	0.788601	0.740807	0.693013	0.71691	0.908086		681	0.0532299	0.0798448	0	0.0532299		681	0.148622	0.222934	0.148622	0.173393
682	0.10646	0.425839	0.239534	0.345994	0.10646	0.266149	0.15969	0.10646		682	0.669116	0.740807	0.740807	0.764704	0.71691	0.669116	0.740807	0.908086		682	0.0532299	0.0798448	0	0.0798448		682	0.123852	0.198163	0.148622	0.173393
683	0.0798448	0.452454	0.239534	0.345994	0.10646	0.266149	0.15969	0.10646		683	0.669116	0.740807	0.71691	0.764704	0.693013	0.669116	0.740807	0.931983		683	0.0798448	0.0532299	0.0266149	0.0798448		683	0.0990816	0.173393	0.148622	0.173393
684	0.0532299	0.452454	0.212919	0.345994	0.10646	0.239534	0.15969	0.10646		684	0.669116	0.740807	0.71691	0.740807	0.693013	0.693013	0.740807	0.931983		684	0.0798448	0.0798448	0.0266149	0.0798448		684	0.0990816	0.148622	0.148622	0.148622
685	0.0532299	0.425839	0.239534	0.345994	0.10646	0.266149	0.15969	0.10646		685	0.669116	0.740807	0.71691	0.764704	0.71691	0.693013	0.740807	0.931983		685	0.0798448	0.0798448	0.0532299	0.0798448		685	0.0990816	0.148622	0.148622	0.123852
686	0.0798448	0.399224	0.239534	0.319379	0.10646	0.266149	0.15969	0.133075		686	0.669116	0.740807	0.71691	0.764704	0.71691	0.693013	0.740807	0.931983		686	0.0532299	0.0798448	0.0532299	0.0798448		686	0.123852	0.148622	0.148622	0.123852
687	0.0798448	0.399224	0.239534	0.319379	0.133075	0.266149	0.15969	0.15969		687	0.645219	0.740807	0.71691	0.764704	0.71691	0.71691	0.740807	0.931983		687	0.0532299	0.0532299	0.0798448	0.0798448		687	0.123852	0.148622	0.123852	0.123852
688	0.0532299	0.399224	0.266149	0.319379	0.133075	0.266149	0.186304	0.15969		688	0.621322	0.71691	0.71691	0.788601	0.693013	0.71691	0.740807	0.931983		688	0.0532299	0.0532299	0.0798448	0.0798448		688	0.123852	0.173393	0.148622	0.148622
689	0.0532299	0.399224	0.292764	0.319379	0.133075	0.266149	0.186304	0.133075		689	0.621322	0.71691	0.740807	0.788601	0.693013	0.71691	0.740807	0.931983		689	0.0532299	0.0532299	0.0532299	0.0798448		689	0.123852	0.198163	0.123852	0.148622
690	0.0532299	0.372609	0.266149	0.319379	0.10646	0.266149	0.186304	0.15969		690	0.621322	0.71691	0.740807	0.812498	0.693013	0.71691	0.764704	0.931983		690	0.0532299	0.0532299	0.0532299	0.0798448		690	0.123852	0.198163	0.123852	0.173393
691	0.0532299	0.372609	0.239534	0.292764	0.10646	0.239534	0.186304	0.15969		691	0.621322	0.740807	0.740807	0.812498	0.693013	0.693013	0.788601	0.931983		691	0.0532299	0.0532299	0.0532299	0.10646		691	0.123852	0.198163	0.123852	0.173393
692	0.0532299	0.372609	0.239534	0.292764	0.10646	0.239534	0.186304	0.15969		692	0.621322	0.740807	0.71691	0.812498	0.693013	0.71691	0.788601	0.931983		692	0.0532299	0.0532299	0.0532299	0.10646		692	0.148622	0.198163	0.0990816	0.173393
693	0.0532299	0.345994	0.239534	0.292764	0.133075	0.239534	0.212919	0.15969		693	0.621322	0.740807	0.693013	0.812498	0.693013	0.740807	0.788601	0.931983		693	0.0798448	0.0532299	0.0798448	0.10646		693	0.173393	0.198163	0.0990816	0.173393
694	0.0532299	0.345994	0.266149	0.319379	0.133075	0.239534	0.212919	0.15969		694	0.597425	0.71691	0.669116	0.812498	0.693013	0.740807	0.788601	0.931983		694	0.0532299	0.0532299	0.0798448	0.10646		694	0.173393	0.198163	0.123852	0.173393
695	0.0532299	0.345994	0.266149	0.319379	0.133075	0.239534	0.212919	0.15969		695	0.597425	0.71691	0.669116	0.812498	0.693013	0.740807	0.788601	0.908086		695	0.0532299	0.0532299	0.0798448	0.10646		695	0.148622	0.198163	0.0990816	0.173393
696	0.0798448	0.345994	0.292764	0.319379	0.133075	0.239534	0.212919	0.15969		696	0.597425	0.693013	0.693013	0.836395	0.693013	0.740807	0.764704	0.931983		696	0.0266149	0.0798448	0.0798448	0.10646		696	0.148622	0.198163	0.0990816	0.173393
697	0.0798448	0.345994	0.292764	0.319379	0.133075	0.239534	0.212919	0.186304		697	0.597425	0.669116	0.693013	0.812498	0.71691	0.740807	0.764704	0.931983		697	0	0.10646	0.10646	0.133075		697	0.148622	0.198163	0.0990816	0.173393
698	0.10646	0.345994	0.266149	0.292764	0.133075	0.239534	0.212919	0.186304		698	0.597425	0.669116	0.693013	0.812498	0.740807	0.740807	0.764704	0.931983		698	0	0.0798448	0.10646	0.10646		698	0.148622	0.198163	0.123852	0.173393
699	0.10646	0.345994	0.266149	0.292764	0.15969	0.212919	0.212919	0.186304		699	0.573528	0.669116	0.669116	0.836395	0.764704	0.740807	0.764704	0.931983		699	0.0266149	0.0798448	0.133075	0.10646		699	0.148622	0.173393	0.123852	0.173393
700	0.10646	0.345994	0.266149	0.292764	0.15969	0.186304	0.186304	0.186304		700	0.573528	0.669116	0.669116	0.836395	0.764704	0.764704	0.788601	0.931983		700	0.0532299	0.0798448	0.133075	0.133075		700	0.148622	0.173393	0.123852	0.173393
701	0.133075	0.345994	0.266149	0.266149	0.186304	0.186304	0.212919	0.186304		701	0.597425	0.645219	0.645219	0.860292	0.788601	0.764704	0.788601	0.931983		701	0.0532299	0.0798448	0.133075	0.133075		701	0.148622	0.173393	0.123852	0.173393
702	0.133075	0.345994	0.292764	0.266149	0.186304	0.186304	0.212919	0.15969		702	0.597425	0.621322	0.645219	0.860292	0.764704	0.764704	0.788601	0.95588		702	0.0532299	0.0798448	0.10646	0.10646		702	0.148622	0.173393	0.0990816	0.198163
703	0.10646	0.345994	0.266149	0.266149	0.186304	0.186304	0.212919	0.15969		703	0.597425	0.621322	0.621322	0.860292	0.764704	0.764704	0.764704	0.979777		703	0.0266149	0.0798448	0.133075	0.10646		703	0.148622	0.173393	0.0990816	0.198163
704	0.10646	0.345994	0.266149	0.292764	0.186304	0.186304	0.186304	0.15969		704	0.597425	0.621322	0.621322	0.884189	0.764704	0.788601	0.764704	0.979777		704	0.0266149	0.0798448	0.133075	0.0798448		704	0.148622	0.198163	0.0990816	0.198163
705	0.10646	0.345994	0.266149	0.266149	0.212919	0.186304	0.212919	0.186304		705	0.597425	0.621322	0.621322	0.884189	0.764704	0.788601	0.764704	0.979777		705	0.0266149	0.0798448	0.10646	0.0532299		705	0.148622	0.198163	0.0990816	0.198163
706	0.10646	0.345994	0.266149	0.266149	0.212919	0.186304	0.186304	0.186304		706	0.597425	0.597425	0.645219	0.884189	0.740807	0.788601	0.788601	1.00367		706	0.0266149	0.0798448	0.10646	0.0532299		706	0.148622	0.173393	0.0990816	0.198163
707	0.10646	0.345994	0.292764	0.266149	0.212919	0.212919	0.212919	0.212919		707	0.597425	0.597425	0.621322	0.884189	0.740807	0.788601	0.788601	1.00367		707	0.0266149	0.0798448	0.0798448	0.0532299		707	0.148622	0.198163	0.0990816	0.222934
708	0.10646	0.345994	0.292764	0.292764	0.212919	0.212919	0.212919	0.212919		708	0.621322	0.597425	0.645219	0.860292	0.740807	0.788601	0.764704	1.02757		708	0.0266149	0.0798448	0.0532299	0.0532299		708	0.148622	0.198163	0.0990816	0.222934
709	0.133075	0.372609	0.266149	0.266149	0.212919	0.212919	0.212919	0.239534		709	0.621322	0.597425	0.621322	0.860292	0.764704	0.764704	0.764704	1.02757		709	0.0266149	0.0798448	0.0266149	0.0532299		709	0.148622	0.222934	0.0990816	0.222934
710	0.15969	0.345994	0.266149	0.239534	0.212919	0.212919	0.212919	0.239534		710	0.621322	0.597425	0.621322	0.860292	0.764704	0.740807	0.764704	1.00367		710	0.0266149	0.0532299	0	0.0532299		710	0.148622	0.222934	0.0990816	0.222934
711	0.15969	0.345994	0.239534	0.239534	0.212919	0.186304	0.212919	0.239534		711	0.621322	0.597425	0.645219	0.860292	0.764704	0.71691	0.740807	1.02757		711	0.0266149	0.0532299	0	0.0798448		711	0.148622	0.222934	0.0990816	0.222934
712	0.15969	0.319379	0.239534	0.239534	0.212919	0.186304	0.212919	0.239534		712	0.621322	0.597425	0.621322	0.860292	0.764704	0.71691	0.740807	1.02757		712	0.0532299	0.0532299	0	0.0798448		712	0.173393	0.198163	0.123852	0.198163
713	0.15969	0.345994	0.239534	0.266149	0.212919	0.186304	0.212919	0.212919		713	0.621322	0.597425	0.621322	0.860292	0.788601	0.693013	0.764704	1.02757		713	0.0266149	0.0532299	0	0.0798448		713	0.173393	0.222934	0.123852	0.173393
714	0.15969	0.345994	0.212919	0.266149	0.212919	0.186304	0.186304	0.212919		714	0.597425	0.621322	0.645219	0.860292	0.764704	0.693013	0.764704	1.02757		714	0.0266149	0.0532299	0	0.10646		714	0.173393	0.198163	0.123852	0.173393
715	0.15969	0.372609	0.212919	0.292764	0.212919	0.15969	0.15969	0.212919		715	0.597425	0.621322	0.645219	0.860292	0.764704	0.71691	0.764704	1.05147		715	0.0532299	0.0532299	0	0.0798448		715	0.173393	0.198163	0.123852	0.173393
716	0.15969	0.372609	0.239534	0.292764	0.212919	0.15969	0.15969	0.212919		716	0.573528	0.621322	0.621322	0.860292	0.764704	0.740807	0.764704	1.07536		716	0.0532299	0.0798448	0.0266149	0.10646		716	0.173393	0.198163	0.123852	0.173393
717	0.186304	0.372609	0.239534	0.292764	0.186304	0.15969	0.15969	0.186304		717	0.597425	0.621322	0.621322	0.836395	0.764704	0.740807	0.764704	1.07536		717	0.0532299	0.0798448	0.0532299	0.10646		717	0.173393	0.173393	0.123852	0.148622
718	0.186304	0.372609	0.239534	0.292764	0.186304	0.133075	0.15969	0.186304		718	0.573528	0.645219	0.621322	0.836395	0.764704	0.740807	0.740807	1.07536		718	0.0532299	0.10646	0.0532299	0.0798448		718	0.173393	0.198163	0.0990816	0.148622
719	0.186304	0.399224	0.212919	0.292764	0.186304	0.15969	0.15969	0.15969		719	0.573528	0.645219	0.645219	0.836395	0.764704	0.764704	0.71691	1.07536		719	0.0532299	0.10646	0.0532299	0.10646		719	0.173393	0.198163	0.0990816	0.148622
720	0.186304	0.399224	0.212919	0.266149	0.186304	0.15969	0.186304	0.186304		720	0.597425	0.645219	0.645219	0.836395	0.764704	0.764704	0.71691	1.05147		720	0.0532299	0.10646	0.0532299	0.10646		720	0.173393	0.198163	0.0743112	0.173393
721	0.15969	0.399224	0.212919	0.239534	0.186304	0.15969	0.186304	0.186304		721	0.597425	0.669116	0.645219	0.836395	0.764704	0.740807	0.71691	1.05147		721	0.0532299	0.10646	0.0532299	0.10646		721	0.173393	0.198163	0.0495408	0.198163
722	0.133075	0.399224	0.212919	0.239534	0.186304	0.15969	0.186304	0.186304		722	0.597425	0.645219	0.645219	0.812498	0.764704	0.71691	0.740807	1.05147		722	0.0532299	0.133075	0.0532299	0.10646		722	0.148622	0.198163	0.0495408	0.222934
723	0.133075	0.399224	0.212919	0.239534	0.186304	0.15969	0.186304	0.212919		723	0.597425	0.645219	0.645219	0.812498	0.764704	0.71691	0.740807	1.07536		723	0.0532299	0.133075	0.0532299	0.10646		723	0.148622	0.198163	0.0495408	0.222934
724	0.133075	0.372609	0.239534	0.212919	0.186304	0.186304	0.186304	0.186304		724	0.597425	0.645219	0.645219	0.812498	0.764704	0.71691	0.740807	1.07536		724	0.0266149	0.133075	0.0532299	0.10646		724	0.148622	0.198163	0.0495408	0.222934
725	0.133075	0.399224	0.239534	0.212919	0.186304	0.186304	0.15969	0.212919		725	0.597425	0.645219	0.645219	0.812498	0.764704	0.71691	0.71691	1.09926		725	0.0266149	0.133075	0.0532299	0.10646		725	0.148622	0.173393	0.0743112	0.222934
726	0.133075	0.372609	0.239534	0.212919	0.212919	0.186304	0.15969	0.212919		726	0.597425	0.645219	0.645219	0.812498	0.764704	0.740807	0.71691	1.09926		726	0.0266149	0.10646	0.0532299	0.0798448		726	0.123852	0.198163	0.0990816	0.222934
727	0.133075	0.372609	0.239534	0.212919	0.212919	0.186304	0.15969	0.212919		727	0.597425	0.621322	0.645219	0.812498	0.764704	0.71691	0.740807	1.12316		727	0.0266149	0.10646	0.0532299	0.0798448		727	0.123852	0.198163	0.0990816	0.222934
728	0.133075	0.372609	0.239534	0.239534	0.186304	0.186304	0.15969	0.239534		728	0.597425	0.621322	0.645219	0.812498	0.764704	0.740807	0.740807	1.14706		728	0.0266149	0.10646	0.0532299	0.10646		728	0.123852	0.222934	0.0990816	0.222934
729	0.15969	0.372609	0.212919	0.239534	0.186304	0.186304	0.133075	0.266149		729	0.597425	0.621322	0.645219	0.812498	0.788601	0.740807	0.71691	1.14706		729	0.0266149	0.10646	0.0266149	0.10646		729	0.148622	0.198163	0.0990816	0.247704
730	0.15969	0.399224	0.212919	0.212919	0.15969	0.186304	0.133075	0.239534		730	0.597425	0.597425	0.645219	0.812498	0.788601	0.740807	0.71691	1.14706		730	0	0.10646	0.0266149	0.10646		730	0.148622	0.198163	0.0990816	0.247704
731	0.133075	0.399224	0.239534	0.186304	0.15969	0.186304	0.133075	0.266149		731	0.597425	0.597425	0.645219	0.812498	0.812498	0.740807	0.71691	1.17095		731	0	0.10646	0.0532299	0.133075		731	0.173393	0.173393	0.0990816	0.247704
732	0.133075	0.399224	0.239534	0.212919	0.133075	0.186304	0.133075	0.266149		732	0.597425	0.573528	0.669116	0.812498	0.812498	0.740807	0.71691	1.17095		732	0	0.10646	0.0532299	0.10646		732	0.173393	0.173393	0.0743112	0.222934
733	0.133075	0.399224	0.239534	0.212919	0.10646	0.186304	0.15969	0.266149		733	0.597425	0.597425	0.645219	0.788601	0.812498	0.740807	0.71691	1.17095		733	0	0.133075	0.0532299	0.10646		733	0.173393	0.173393	0.0990816	0.222934
734	0.15969	0.399224	0.239534	0.212919	0.10646	0.186304	0.186304	0.266149		734	0.597425	0.597425	0.645219	0.812498	0.812498	0.740807	0.71691	1.17095		734	0	0.133075	0.0532299	0.0798448		734	0.173393	0.173393	0.0990816	0.222934
735	0.133075	0.399224	0.239534	0.186304	0.133075	0.186304	0.15969	0.239534		735	0.597425	0.573528	0.645219	0.812498	0.812498	0.740807	0.71691	1.17095		735	0	0.133075	0.0532299	0.10646		735	0.173393	0.148622	0.123852	0.222934
736	0.15969	0.372609	0.212919	0.186304	0.133075	0.186304	0.15969	0.239534		736	0.597425	0.573528	0.669116	0.812498	0.812498	0.71691	0.71691	1.17095		736	0	0.133075	0.0798448	0.0798448		736	0.198163	0.148622	0.123852	0.222934
737	0.15969	0.372609	0.239534	0.15969	0.133075	0.186304	0.15969	0.212919		737	0.597425	0.549631	0.669116	0.812498	0.812498	0.693013	0.71691	1.17095		737	0	0.133075	0.0798448	0.0798448		737	0.198163	0.148622	0.148622	0.222934
738	0.15969	0.345994	0.239534	0.186304	0.133075	0.186304	0.15969	0.212919		738	0.597425	0.549631	0.669116	0.812498	0.812498	0.693013	0.740807	1.19485		738	0	0.133075	0.0532299	0.0798448		738	0.198163	0.173393	0.123852	0.222934
739	0.15969	0.345994	0.239534	0.212919	0.133075	0.212919	0.133075	0.239534		739	0.597425	0.549631	0.669116	0.836395	0.812498	0.693013	0.764704	1.19485		739	0	0.133075	0.0266149	0.0798448		739	0.198163	0.173393	0.123852	0.222934
740	0.15969	0.345994	0.239534	0.212919	0.15969	0.212919	0.10646	0.239534		740	0.597425	0.549631	0.645219	0.836395	0.836395	0.693013	0.764704	1.19485		740	0.0266149	0.133075	0.0266149	0.0798448		740	0.198163	0.173393	0.123852	0.222934
741	0.15969	0.345994	0.239534	0.212919	0.15969	0.186304	0.133075	0.239534		741	0.621322	0.573528	0.645219	0.836395	0.860292	0.693013	0.764704	1.19485		741	0.0266149	0.133075	0.0266149	0.10646		741	0.198163	0.173393	0.123852	0.198163
742	0.15969	0.345994	0.239534	0.212919	0.15969	0.186304	0.133075	0.239534		742	0.645219	0.573528	0.669116	0.836395	0.860292	0.693013	0.764704	1.17095		742	0.0266149	0.133075	0.0266149	0.10646		742	0.198163	0.198163	0.123852	0.173393
743	0.15969	0.345994	0.239534	0.212919	0.15969	0.212919	0.133075	0.239534		743	0.645219	0.597425	0.669116	0.836395	0.860292	0.693013	0.764704	1.17095		743	0.0532299	0.133075	0.0266149	0.10646		743	0.198163	0.222934	0.123852	0.148622
744	0.15969	0.372609	0.266149	0.212919	0.186304	0.212919	0.15969	0.239534		744	0.669116	0.597425	0.693013	0.812498	0.860292	0.71691	0.764704	1.14706		744	0.0532299	0.10646	0.0266149	0.10646		744	0.198163	0.247704	0.123852	0.148622
745	0.15969	0.372609	0.239534	0.239534	0.212919	0.212919	0.186304	0.266149		745	0.669116	0.597425	0.693013	0.812498	0.860292	0.71691	0.788601	1.14706		745	0.0532299	0.10646	0.0266149	0.10646		745	0.173393	0.247704	0.123852	0.173393
746	0.15969	0.372609	0.239534	0.239534	0.212919	0.212919	0.212919	0.266149		746	0.669116	0.621322	0.669116	0.836395	0.860292	0.71691	0.788601	1.14706		746	0.0798448	0.0798448	0.0266149	0.10646		746	0.173393	0.247704	0.148622	0.173393
747	0.15969	0.372609	0.239534	0.239534	0.186304	0.212919	0.212919	0.266149		747	0.693013	0.621322	0.693013	0.860292	0.860292	0.740807	0.764704	1.14706		747	0.0798448	0.0798448	0.0266149	0.10646		747	0.198163	0.272474	0.148622	0.173393
748	0.15969	0.345994	0.239534	0.239534	0.186304	0.212919	0.212919	0.266149		748	0.693013	0.645219	0.693013	0.860292	0.836395	0.740807	0.788601	1.14706		748	0.0798448	0.0798448	0.0266149	0.10646		748	0.173393	0.247704	0.123852	0.173393
749	0.15969	0.372609	0.239534	0.239534	0.186304	0.212919	0.239534	0.266149		749	0.693013	0.621322	0.693013	0.836395	0.836395	0.740807	0.812498	1.14706		749	0.0798448	0.10646	0.0532299	0.10646		749	0.173393	0.247704	0.123852	0.173393
750	0.15969	0.372609	0.212919	0.239534	0.186304	0.186304	0.212919	0.239534		750	0.693013	0.645219	0.693013	0.836395	0.812498	0.71691	0.812498	1.14706		750	0.0798448	0.10646	0.0532299	0.10646		750	0.148622	0.272474	0.123852	0.198163
751	0.15969	0.372609	0.212919	0.239534	0.212919	0.186304	0.212919	0.239534		751	0.693013	0.645219	0.693013	0.860292	0.812498	0.740807	0.812498	1.12316		751	0.0798448	0.133075	0.0798448	0.10646		751	0.148622	0.272474	0.148622	0.198163
752	0.15969	0.372609	0.239534	0.239534	0.239534	0.186304	0.212919	0.239534		752	0.693013	0.669116	0.71691	0.860292	0.788601	0.740807	0.812498	1.12316		752	0.0798448	0.133075	0.0798448	0.10646		752	0.148622	0.272474	0.148622	0.198163
753	0.186304	0.372609	0.239534	0.239534	0.239534	0.186304	0.212919	0.212919		753	0.669116	0.669116	0.71691	0.860292	0.788601	0.740807	0.812498	1.12316		753	0.0798448	0.133075	0.0798448	0.10646		753	0.148622	0.247704	0.148622	0.222934
754	0.186304	0.372609	0.239534	0.239534	0.266149	0.212919	0.212919	0.212919		754	0.669116	0.669116	0.71691	0.836395	0.812498	0.71691	0.836395	1.12316		754	0.0798448	0.133075	0.0798448	0.10646		754	0.148622	0.247704	0.148622	0.222934
755	0.186304	0.372609	0.239534	0.239534	0.266149	0.212919	0.186304	0.212919		755	0.669116	0.645219	0.71691	0.836395	0.788601	0.693013	0.836395	1.09926		755	0.0798448	0.133075	0.0798448	0.10646		755	0.148622	0.222934	0.148622	0.247704
756	0.186304	0.372609	0.239534	0.239534	0.239534	0.239534	0.186304	0.212919		756	0.693013	0.669116	0.693013	0.836395	0.788601	0.693013	0.836395	1.09926		756	0.0798448	0.133075	0.0532299	0.10646		756	0.148622	0.222934	0.123852	0.247704
757	0.186304	0.399224	0.239534	0.239534	0.239534	0.239534	0.212919	0.212919		757	0.693013	0.669116	0.693013	0.836395	0.788601	0.693013	0.860292	1.07536		757	0.0532299	0.133075	0.0798448	0.10646		757	0.148622	0.222934	0.123852	0.247704
758	0.186304	0.399224	0.239534	0.239534	0.266149	0.239534	0.239534	0.212919		758	0.693013	0.669116	0.669116	0.812498	0.788601	0.693013	0.860292	1.07536		758	0.0532299	0.133075	0.0798448	0.10646		758	0.173393	0.222934	0.123852	0.247704
759	0.186304	0.399224	0.239534	0.239534	0.292764	0.239534	0.239534	0.212919		759	0.693013	0.669116	0.669116	0.812498	0.812498	0.71691	0.836395	1.07536		759	0.0532299	0.133075	0.0798448	0.10646		759	0.148622	0.222934	0.123852	0.222934
760	0.186304	0.399224	0.239534	0.239534	0.292764	0.239534	0.266149	0.212919		760	0.693013	0.693013	0.693013	0.812498	0.788601	0.740807	0.860292	1.09926		760	0.0532299	0.133075	0.0798448	0.10646		760	0.148622	0.222934	0.123852	0.247704
761	0.15969	0.425839	0.239534	0.239534	0.266149	0.212919	0.266149	0.212919		761	0.693013	0.693013	0.71691	0.788601	0.764704	0.740807	0.860292	1.09926		761	0.0532299	0.133075	0.0798448	0.10646		761	0.148622	0.222934	0.123852	0.222934
762	0.15969	0.425839	0.239534	0.239534	0.266149	0.212919	0.266149	0.212919		762	0.693013	0.693013	0.693013	0.788601	0.764704	0.740807	0.860292	1.12316		762	0.0532299	0.10646	0.0798448	0.10646		762	0.148622	0.198163	0.123852	0.222934
763	0.15969	0.425839	0.212919	0.266149	0.266149	0.239534	0.266149	0.212919		763	0.693013	0.693013	0.693013	0.788601	0.764704	0.740807	0.860292	1.12316		763	0.0532299	0.10646	0.0798448	0.10646		763	0.148622	0.198163	0.0990816	0.222934
764	0.15969	0.399224	0.186304	0.239534	0.266149	0.239534	0.266149	0.212919		764	0.693013	0.693013	0.71691	0.788601	0.764704	0.740807	0.860292	1.14706		764	0.0532299	0.0798448	0.0798448	0.10646		764	0.148622	0.222934	0.0990816	0.247704
765	0.15969	0.372609	0.212919	0.239534	0.292764	0.239534	0.292764	0.212919		765	0.693013	0.71691	0.71691	0.788601	0.764704	0.764704	0.860292	1.12316		765	0.0532299	0.0798448	0.0798448	0.0798448		765	0.123852	0.222934	0.123852	0.247704
766	0.15969	0.399224	0.212919	0.239534	0.292764	0.266149	0.292764	0.212919		766	0.693013	0.71691	0.71691	0.788601	0.764704	0.764704	0.860292	1.14706		766	0.0532299	0.0532299	0.10646	0.0798448		766	0.123852	0.222934	0.123852	0.247704
767	0.186304	0.399224	0.212919	0.239534	0.319379	0.266149	0.292764	0.212919		767	0.71691	0.740807	0.740807	0.788601	0.764704	0.740807	0.836395	1.12316		767	0.0532299	0.0532299	0.10646	0.0798448		767	0.123852	0.198163	0.123852	0.247704
768	0.15969	0.399224	0.212919	0.239534	0.345994	0.266149	0.319379	0.212919		768	0.71691	0.740807	0.740807	0.764704	0.788601	0.740807	0.836395	1.12316		768	0.0532299	0.0532299	0.0798448	0.0798448		768	0.0990816	0.173393	0.123852	0.247704
769	0.186304	0.399224	0.186304	0.266149	0.345994	0.266149	0.292764	0.212919		769	0.71691	0.740807	0.71691	0.764704	0.764704	0.740807	0.836395	1.09926		769	0.0532299	0.0798448	0.10646	0.0798448		769	0.0990816	0.198163	0.123852	0.247704
770	0.186304	0.399224	0.186304	0.266149	0.319379	0.292764	0.292764	0.212919		770	0.693013	0.740807	0.740807	0.764704	0.764704	0.740807	0.836395	1.09926		770	0.0532299	0.0798448	0.10646	0.0798448		770	0.0990816	0.173393	0.123852	0.247704
771	0.212919	0.399224	0.15969	0.266149	0.319379	0.292764	0.292764	0.212919		771	0.693013	0.71691	0.740807	0.764704	0.788601	0.740807	0.836395	1.09926		771	0.0532299	0.0798448	0.10646	0.0798448		771	0.0990816	0.173393	0.123852	0.247704
772	0.186304	0.399224	0.186304	0.239534	0.292764	0.292764	0.292764	0.212919		772	0.669116	0.740807	0.740807	0.740807	0.788601	0.764704	0.836395	1.09926		772	0.0532299	0.10646	0.133075	0.10646		772	0.0743112	0.173393	0.148622	0.247704
773	0.15969	0.399224	0.212919	0.266149	0.292764	0.292764	0.292764	0.212919		773	0.693013	0.740807	0.740807	0.764704	0.788601	0.764704	0.836395	1.09926		773	0.0532299	0.10646	0.10646	0.10646		773	0.0743112	0.173393	0.123852	0.222934
774	0.15969	0.399224	0.239534	0.266149	0.266149	0.319379	0.292764	0.212919		774	0.71691	0.740807	0.740807	0.740807	0.788601	0.788601	0.836395	1.12316		774	0.0532299	0.0798448	0.0798448	0.10646		774	0.0743112	0.148622	0.0990816	0.222934
775	0.15969	0.399224	0.239534	0.266149	0.292764	0.319379	0.292764	0.212919		775	0.71691	0.740807	0.764704	0.740807	0.788601	0.788601	0.812498	1.14706		775	0.0532299	0.0798448	0.0532299	0.10646		775	0.0990816	0.123852	0.123852	0.198163
776	0.133075	0.399224	0.212919	0.266149	0.292764	0.319379	0.292764	0.212919		776	0.71691	0.764704	0.764704	0.740807	0.788601	0.764704	0.836395	1.17095		776	0.0532299	0.10646	0.0532299	0.10646		776	0.0743112	0.123852	0.0990816	0.173393
777	0.133075	0.425839	0.212919	0.292764	0.292764	0.319379	0.292764	0.212919		777	0.71691	0.740807	0.764704	0.740807	0.812498	0.764704	0.836395	1.17095		777	0.0532299	0.10646	0.0798448	0.10646		777	0.0743112	0.123852	0.123852	0.173393
778	0.10646	0.425839	0.212919	0.292764	0.292764	0.319379	0.319379	0.212919		778	0.71691	0.764704	0.764704	0.740807	0.812498	0.764704	0.836395	1.14706		778	0.0266149	0.133075	0.0798448	0.10646		778	0.0990816	0.123852	0.123852	0.173393
779	0.10646	0.425839	0.212919	0.292764	0.292764	0.345994	0.319379	0.212919		779	0.71691	0.740807	0.740807	0.71691	0.788601	0.764704	0.836395	1.14706		779	0	0.10646	0.0798448	0.10646		779	0.0990816	0.0990816	0.0990816	0.173393
780	0.10646	0.425839	0.212919	0.292764	0.292764	0.345994	0.292764	0.239534		780	0.71691	0.740807	0.740807	0.71691	0.788601	0.764704	0.836395	1.14706		780	0.0266149	0.0798448	0.0798448	0.0798448		780	0.0990816	0.0990816	0.123852	0.173393
781	0.10646	0.399224	0.239534	0.292764	0.292764	0.345994	0.266149	0.239534		781	0.71691	0.71691	0.740807	0.71691	0.788601	0.740807	0.836395	1.14706		781	0.0266149	0.0798448	0.0798448	0.10646		781	0.123852	0.0990816	0.123852	0.173393
782	0.10646	0.399224	0.239534	0.266149	0.292764	0.319379	0.266149	0.239534		782	0.71691	0.71691	0.740807	0.693013	0.812498	0.740807	0.860292	1.14706		782	0.0266149	0.0532299	0.0798448	0.10646		782	0.123852	0.0990816	0.123852	0.173393
783	0.10646	0.399224	0.239534	0.292764	0.292764	0.319379	0.239534	0.239534		783	0.740807	0.71691	0.740807	0.693013	0.812498	0.740807	0.884189	1.14706		783	0.0266149	0.0266149	0.0798448	0.10646		783	0.123852	0.0990816	0.123852	0.173393
784	0.10646	0.372609	0.239534	0.266149	0.266149	0.292764	0.239534	0.239534		784	0.764704	0.693013	0.740807	0.693013	0.812498	0.764704	0.884189	1.14706		784	0.0266149	0.0532299	0.0798448	0.133075		784	0.148622	0.0990816	0.123852	0.173393
785	0.133075	0.372609	0.239534	0.292764	0.239534	0.292764	0.239534	0.239534		785	0.764704	0.693013	0.740807	0.693013	0.812498	0.764704	0.884189	1.14706		785	0.0532299	0.0798448	0.10646	0.133075		785	0.123852	0.0990816	0.123852	0.173393
786	0.133075	0.372609	0.239534	0.292764	0.212919	0.292764	0.239534	0.239534		786	0.740807	0.693013	0.740807	0.693013	0.836395	0.740807	0.884189	1.17095		786	0.0532299	0.0532299	0.10646	0.133075		786	0.0990816	0.0990816	0.0990816	0.198163
787	0.133075	0.372609	0.239534	0.292764	0.212919	0.266149	0.239534	0.266149		787	0.71691	0.693013	0.740807	0.693013	0.812498	0.740807	0.884189	1.17095		787	0.0532299	0.0532299	0.0798448	0.10646		787	0.0990816	0.0990816	0.0990816	0.198163
788	0.133075	0.372609	0.212919	0.292764	0.239534	0.266149	0.239534	0.266149		788	0.71691	0.693013	0.740807	0.693013	0.812498	0.764704	0.860292	1.17095		788	0.0532299	0.0266149	0.0532299	0.0798448		788	0.0990816	0.0990816	0.0990816	0.198163
789	0.133075	0.372609	0.239534	0.292764	0.239534	0.292764	0.239534	0.266149		789	0.71691	0.693013	0.71691	0.693013	0.812498	0.764704	0.884189	1.14706		789	0.0532299	0	0.0532299	0.0798448		789	0.0743112	0.0990816	0.0743112	0.198163
790	0.133075	0.372609	0.239534	0.319379	0.239534	0.292764	0.266149	0.239534		790	0.71691	0.693013	0.71691	0.669116	0.812498	0.788601	0.884189	1.12316		790	0.0532299	0	0.0532299	0.0798448		790	0.0743112	0.123852	0.0743112	0.198163
791	0.10646	0.372609	0.212919	0.319379	0.239534	0.292764	0.239534	0.239534		791	0.693013	0.693013	0.71691	0.669116	0.812498	0.788601	0.908086	1.12316		791	0.0532299	0	0.0532299	0.0798448		791	0.0743112	0.123852	0.0743112	0.198163
792	0.10646	0.372609	0.212919	0.319379	0.239534	0.266149	0.266149	0.266149		792	0.693013	0.693013	0.71691	0.669116	0.812498	0.812498	0.884189	1.14706		792	0.0532299	0.0266149	0.0532299	0.0798448		792	0.0743112	0.148622	0.0743112	0.198163
793	0.0798448	0.372609	0.212919	0.319379	0.239534	0.266149	0.292764	0.266149		793	0.693013	0.693013	0.71691	0.669116	0.812498	0.812498	0.860292	1.12316		793	0.0266149	0.0266149	0.0532299	0.0798448		793	0.0743112	0.148622	0.0990816	0.198163
794	0.0532299	0.372609	0.212919	0.319379	0.239534	0.266149	0.266149	0.239534		794	0.693013	0.693013	0.71691	0.669116	0.812498	0.836395	0.860292	1.12316		794	0.0266149	0.0266149	0.0532299	0.0798448		794	0.0743112	0.148622	0.0990816	0.198163
795	0.0798448	0.372609	0.212919	0.319379	0.239534	0.239534	0.266149	0.239534		795	0.693013	0.669116	0.71691	0.645219	0.812498	0.860292	0.860292	1.12316		795	0.0266149	0.0266149	0.0532299	0.0798448		795	0.0990816	0.123852	0.0743112	0.198163
796	0.0798448	0.372609	0.186304	0.292764	0.239534	0.239534	0.266149	0.212919		796	0.71691	0.645219	0.71691	0.645219	0.812498	0.860292	0.860292	1.12316		796	0.0266149	0.0266149	0.0532299	0.0798448		796	0.0743112	0.123852	0.0495408	0.198163
797	0.0798448	0.399224	0.212919	0.292764	0.239534	0.239534	0.266149	0.212919		797	0.71691	0.621322	0.71691	0.645219	0.812498	0.836395	0.860292	1.09926		797	0.0532299	0.0266149	0.0532299	0.0532299		797	0.0495408	0.123852	0.0495408	0.173393
798	0.10646	0.399224	0.186304	0.266149	0.266149	0.239534	0.266149	0.212919		798	0.71691	0.621322	0.740807	0.645219	0.836395	0.860292	0.860292	1.12316		798	0.0532299	0.0266149	0.0532299	0.0798448		798	0.0495408	0.123852	0.0495408	0.173393
799	0.10646	0.425839	0.186304	0.239534	0.239534	0.239534	0.292764	0.239534		799	0.693013	0.621322	0.740807	0.621322	0.836395	0.860292	0.860292	1.12316		799	0.0532299	0.0532299	0.0532299	0.0798448		799	0.0495408	0.123852	0.0495408	0.173393
800	0.10646	0.399224	0.15969	0.239534	0.239534	0.239534	0.292764	0.239534		800	0.71691	0.621322	0.740807	0.621322	0.836395	0.860292	0.836395	1.12316		800	0.0532299	0.0532299	0.0532299	0.0798448		800	0.0495408	0.148622	0.0743112	0.173393
801	0.0798448	0.425839	0.15969	0.239534	0.212919	0.212919	0.292764	0.239534		801	0.71691	0.621322	0.740807	0.621322	0.812498	0.860292	0.812498	1.12316		801	0.0532299	0.0532299	0.0532299	0.0532299		801	0.0495408	0.148622	0.0743112	0.173393
802	0.0532299	0.425839	0.186304	0.212919	0.212919	0.212919	0.319379	0.239534		802	0.71691	0.597425	0.740807	0.621322	0.812498	0.884189	0.812498	1.12316		802	0.0532299	0.0532299	0.0532299	0.0532299		802	0.0495408	0.148622	0.0743112	0.198163
803	0.0532299	0.425839	0.15969	0.212919	0.186304	0.212919	0.292764	0.212919		803	0.71691	0.597425	0.740807	0.597425	0.812498	0.884189	0.836395	1.12316		803	0.0532299	0.0532299	0.0532299	0.0532299		803	0.0495408	0.148622	0.0743112	0.198163
804	0.0532299	0.452454	0.15969	0.212919	0.186304	0.212919	0.319379	0.239534		804	0.693013	0.597425	0.764704	0.573528	0.812498	0.884189	0.836395	1.09926		804	0.0532299	0.0532299	0.0532299	0.0266149		804	0.0247704	0.148622	0.0743112	0.198163
805	0.0532299	0.452454	0.186304	0.186304	0.186304	0.212919	0.292764	0.266149		805	0.693013	0.597425	0.764704	0.549631	0.812498	0.884189	0.812498	1.07536		805	0.0532299	0.0532299	0.0532299	0.0532299		805	0.0247704	0.148622	0.0743112	0.173393
806	0.0798448	0.452454	0.212919	0.186304	0.212919	0.212919	0.292764	0.292764		806	0.693013	0.597425	0.764704	0.549631	0.812498	0.884189	0.812498	1.07536		806	0.0532299	0.0532299	0.0532299	0.0532299		806	0.0247704	0.148622	0.0743112	0.173393
807	0.0798448	0.452454	0.212919	0.186304	0.239534	0.212919	0.266149	0.266149		807	0.693013	0.597425	0.764704	0.549631	0.812498	0.884189	0.812498	1.09926		807	0.0532299	0.0532299	0.0798448	0.0532299		807	0.0495408	0.148622	0.0743112	0.148622
808	0.0798448	0.452454	0.212919	0.186304	0.239534	0.186304	0.239534	0.292764		808	0.669116	0.597425	0.764704	0.549631	0.812498	0.884189	0.788601	1.09926		808	0.0266149	0.0532299	0.0798448	0.0532299		808	0.0495408	0.148622	0.0743112	0.148622
809	0.0798448	0.452454	0.212919	0.186304	0.212919	0.186304	0.239534	0.266149		809	0.693013	0.597425	0.764704	0.549631	0.812498	0.884189	0.812498	1.09926		809	0.0266149	0.0532299	0.0798448	0.0532299		809	0.0743112	0.123852	0.0743112	0.173393
810	0.0798448	0.452454	0.212919	0.212919	0.212919	0.15969	0.239534	0.266149		810	0.693013	0.597425	0.788601	0.549631	0.812498	0.884189	0.788601	1.09926		810	0.0532299	0.0532299	0.0798448	0.0798448		810	0.0990816	0.123852	0.0990816	0.173393
811	0.0798448	0.452454	0.239534	0.212919	0.212919	0.186304	0.239534	0.292764		811	0.71691	0.621322	0.788601	0.549631	0.812498	0.860292	0.788601	1.09926		811	0.0532299	0.0532299	0.0798448	0.0798448		811	0.123852	0.123852	0.123852	0.198163
812	0.10646	0.452454	0.239534	0.212919	0.212919	0.186304	0.239534	0.292764		812	0.71691	0.621322	0.788601	0.549631	0.812498	0.884189	0.788601	1.07536		812	0.0532299	0.0532299	0.0798448	0.0798448		812	0.123852	0.0990816	0.0990816	0.173393
813	0.10646	0.479069	0.212919	0.186304	0.212919	0.212919	0.212919	0.292764		813	0.71691	0.597425	0.788601	0.573528	0.812498	0.860292	0.812498	1.05147		813	0.0532299	0.0532299	0.0798448	0.0798448		813	0.123852	0.0990816	0.123852	0.173393
814	0.10646	0.479069	0.212919	0.212919	0.212919	0.212919	0.212919	0.292764		814	0.71691	0.621322	0.788601	0.573528	0.812498	0.836395	0.836395	1.05147		814	0.0798448	0.0798448	0.0798448	0.0532299		814	0.123852	0.123852	0.123852	0.173393
815	0.10646	0.452454	0.212919	0.212919	0.239534	0.212919	0.212919	0.292764		815	0.740807	0.645219	0.764704	0.549631	0.836395	0.836395	0.836395	1.05147		815	0.0532299	0.0798448	0.0798448	0.0798448		815	0.123852	0.123852	0.123852	0.198163
816	0.10646	0.479069	0.212919	0.239534	0.239534	0.212919	0.212919	0.292764		816	0.740807	0.645219	0.764704	0.549631	0.860292	0.812498	0.812498	1.07536		816	0.0532299	0.0532299	0.0532299	0.0798448		816	0.148622	0.123852	0.123852	0.198163
817	0.10646	0.452454	0.212919	0.212919	0.239534	0.239534	0.186304	0.292764		817	0.740807	0.645219	0.764704	0.573528	0.860292	0.812498	0.812498	1.05147		817	0.0532299	0.0532299	0.0532299	0.10646		817	0.148622	0.148622	0.0990816	0.198163
818	0.133075	0.452454	0.212919	0.212919	0.239534	0.266149	0.15969	0.292764		818	0.71691	0.645219	0.764704	0.573528	0.860292	0.812498	0.812498	1.07536		818	0.0266149	0.0532299	0.0532299	0.10646		818	0.173393	0.148622	0.0990816	0.198163
819	0.10646	0.479069	0.212919	0.186304	0.212919	0.292764	0.186304	0.292764		819	0.71691	0.621322	0.788601	0.597425	0.836395	0.812498	0.788601	1.05147		819	0	0.0532299	0.0532299	0.10646		819	0.148622	0.148622	0.123852	0.173393
820	0.133075	0.479069	0.212919	0.186304	0.239534	0.266149	0.186304	0.266149		820	0.71691	0.621322	0.788601	0.597425	0.836395	0.812498	0.812498	1.05147		820	0.0266149	0.0532299	0.0266149	0.0798448		820	0.173393	0.173393	0.123852	0.173393
821	0.133075	0.479069	0.212919	0.186304	0.266149	0.266149	0.186304	0.266149		821	0.71691	0.621322	0.788601	0.621322	0.836395	0.812498	0.812498	1.05147		821	0.0266149	0.0532299	0.0266149	0.0532299		821	0.148622	0.173393	0.123852	0.198163
822	0.133075	0.479069	0.212919	0.15969	0.266149	0.266149	0.186304	0.266149		822	0.71691	0.621322	0.788601	0.621322	0.836395	0.788601	0.788601	1.07536		822	0	0.0798448	0.0532299	0.0532299		822	0.148622	0.173393	0.123852	0.173393
823	0.133075	0.479069	0.239534	0.133075	0.266149	0.266149	0.186304	0.266149		823	0.71691	0.645219	0.812498	0.621322	0.860292	0.788601	0.788601	1.05147		823	0	0.0798448	0.0532299	0.0532299		823	0.173393	0.173393	0.123852	0.173393
824	0.15969	0.479069	0.239534	0.133075	0.292764	0.266149	0.186304	0.266149		824	0.71691	0.621322	0.812498	0.597425	0.860292	0.788601	0.788601	1.05147		824	0	0.0798448	0.0532299	0.0532299		824	0.173393	0.173393	0.0990816	0.173393
825	0.15969	0.479069	0.239534	0.15969	0.266149	0.292764	0.186304	0.266149		825	0.71691	0.621322	0.836395	0.597425	0.860292	0.764704	0.764704	1.02757		825	0	0.0798448	0.0798448	0.0532299		825	0.198163	0.173393	0.0990816	0.173393
826	0.15969	0.479069	0.239534	0.15969	0.266149	0.292764	0.186304	0.266149		826	0.740807	0.621322	0.836395	0.597425	0.860292	0.764704	0.764704	1.02757		826	0	0.0798448	0.0798448	0.0798448		826	0.173393	0.173393	0.0990816	0.173393
827	0.15969	0.452454	0.239534	0.15969	0.266149	0.292764	0.186304	0.266149		827	0.740807	0.597425	0.836395	0.621322	0.884189	0.788601	0.764704	1.02757		827	0	0.10646	0.0798448	0.0798448		827	0.173393	0.148622	0.0990816	0.173393
828	0.15969	0.425839	0.266149	0.15969	0.266149	0.292764	0.212919	0.266149		828	0.71691	0.597425	0.836395	0.645219	0.884189	0.788601	0.788601	1.05147		828	0	0.133075	0.0532299	0.0798448		828	0.173393	0.148622	0.0990816	0.173393
829	0.15969	0.399224	0.239534	0.15969	0.239534	0.292764	0.212919	0.266149		829	0.740807	0.597425	0.836395	0.669116	0.884189	0.788601	0.788601	1.07536		829	0	0.133075	0.0798448	0.0798448		829	0.173393	0.148622	0.0990816	0.173393
830	0.15969	0.399224	0.266149	0.15969	0.239534	0.292764	0.212919	0.266149		830	0.71691	0.597425	0.836395	0.669116	0.908086	0.788601	0.788601	1.07536		830	0.0266149	0.133075	0.0532299	0.0798448		830	0.173393	0.148622	0.0990816	0.173393
831	0.133075	0.425839	0.292764	0.15969	0.239534	0.266149	0.212919	0.266149		831	0.693013	0.573528	0.812498	0.669116	0.931983	0.788601	0.788601	1.07536		831	0.0266149	0.10646	0.0532299	0.10646		831	0.173393	0.148622	0.123852	0.173393
832	0.133075	0.425839	0.292764	0.15969	0.239534	0.266149	0.212919	0.266149		832	0.693013	0.573528	0.812498	0.669116	0.931983	0.788601	0.788601	1.07536		832	0.0266149	0.0798448	0.0532299	0.10646		832	0.173393	0.148622	0.123852	0.173393
833	0.133075	0.425839	0.292764	0.15969	0.212919	0.266149	0.212919	0.266149		833	0.693013	0.573528	0.812498	0.669116	0.908086	0.788601	0.788601	1.07536		833	0.0532299	0.0798448	0.0532299	0.10646		833	0.173393	0.148622	0.123852	0.173393
834	0.133075	0.425839	0.266149	0.15969	0.212919	0.266149	0.239534	0.266149		834	0.669116	0.573528	0.812498	0.693013	0.908086	0.788601	0.812498	1.09926		834	0.0532299	0.0798448	0.0798448	0.10646		834	0.173393	0.148622	0.148622	0.173393
835	0.133075	0.425839	0.266149	0.133075	0.212919	0.239534	0.212919	0.266149		835	0.693013	0.597425	0.836395	0.693013	0.908086	0.788601	0.788601	1.09926		835	0.0532299	0.0798448	0.0798448	0.133075		835	0.173393	0.148622	0.148622	0.198163
836	0.133075	0.425839	0.239534	0.133075	0.186304	0.239534	0.212919	0.266149		836	0.693013	0.597425	0.836395	0.693013	0.884189	0.788601	0.764704	1.09926		836	0.0532299	0.0798448	0.0798448	0.133075		836	0.173393	0.173393	0.148622	0.198163
837	0.133075	0.425839	0.266149	0.133075	0.186304	0.239534	0.212919	0.266149		837	0.693013	0.597425	0.812498	0.71691	0.884189	0.812498	0.740807	1.09926		837	0.0266149	0.10646	0.0798448	0.133075		837	0.173393	0.173393	0.148622	0.173393
838	0.133075	0.425839	0.266149	0.15969	0.186304	0.266149	0.212919	0.266149		838	0.693013	0.621322	0.812498	0.740807	0.860292	0.788601	0.764704	1.12316		838	0.0266149	0.0798448	0.0532299	0.15969		838	0.148622	0.148622	0.148622	0.198163
839	0.10646	0.425839	0.292764	0.15969	0.186304	0.266149	0.186304	0.266149		839	0.669116	0.621322	0.812498	0.740807	0.836395	0.788601	0.764704	1.12316		839	0.0266149	0.0798448	0.0532299	0.15969		839	0.148622	0.123852	0.148622	0.198163
840	0.10646	0.425839	0.266149	0.15969	0.186304	0.266149	0.15969	0.266149		840	0.669116	0.621322	0.812498	0.740807	0.812498	0.788601	0.740807	1.12316		840	0.0266149	0.0798448	0.0532299	0.15969		840	0.148622	0.148622	0.148622	0.173393
841	0.10646	0.399224	0.292764	0.186304	0.212919	0.266149	0.15969	0.266149		841	0.669116	0.621322	0.812498	0.740807	0.812498	0.764704	0.740807	1.12316		841	0.0266149	0.0798448	0.0532299	0.133075		841	0.123852	0.148622	0.123852	0.173393
842	0.133075	0.399224	0.292764	0.186304	0.212919	0.266149	0.186304	0.266149		842	0.669116	0.645219	0.812498	0.71691	0.812498	0.764704	0.740807	1.12316		842	0.0266149	0.0532299	0.0532299	0.133075		842	0.123852	0.148622	0.123852	0.173393
843	0.133075	0.399224	0.292764	0.212919	0.186304	0.266149	0.15969	0.266149		843	0.669116	0.645219	0.788601	0.71691	0.836395	0.764704	0.740807	1.12316		843	0	0.0532299	0.0532299	0.15969		843	0.123852	0.148622	0.123852	0.148622
844	0.133075	0.399224	0.266149	0.212919	0.186304	0.266149	0.15969	0.266149		844	0.669116	0.645219	0.788601	0.71691	0.836395	0.764704	0.740807	1.12316		844	0.0266149	0.0798448	0.0532299	0.15969		844	0.123852	0.148622	0.123852	0.148622
845	0.133075	0.399224	0.266149	0.212919	0.186304	0.292764	0.15969	0.266149		845	0.645219	0.645219	0.788601	0.71691	0.836395	0.764704	0.740807	1.12316		845	0	0.0798448	0.0798448	0.133075		845	0.123852	0.123852	0.123852	0.148622
846	0.133075	0.425839	0.239534	0.239534	0.186304	0.319379	0.15969	0.266149		846	0.621322	0.621322	0.788601	0.71691	0.812498	0.740807	0.740807	1.12316		846	0	0.0798448	0.0532299	0.133075		846	0.123852	0.148622	0.148622	0.148622
847	0.133075	0.425839	0.239534	0.239534	0.186304	0.292764	0.15969	0.266149		847	0.621322	0.621322	0.764704	0.71691	0.836395	0.764704	0.71691	1.12316		847	0	0.0798448	0.0532299	0.133075		847	0.0990816	0.173393	0.148622	0.148622
848	0.15969	0.452454	0.266149	0.239534	0.186304	0.266149	0.15969	0.239534		848	0.645219	0.621322	0.764704	0.693013	0.836395	0.764704	0.740807	1.09926		848	0	0.0798448	0.0532299	0.133075		848	0.0990816	0.173393	0.148622	0.148622
849	0.15969	0.452454	0.292764	0.239534	0.186304	0.239534	0.15969	0.239534		849	0.645219	0.621322	0.764704	0.71691	0.812498	0.740807	0.71691	1.09926		849	0	0.0532299	0.0532299	0.133075		849	0.0990816	0.173393	0.148622	0.148622
850	0.15969	0.452454	0.266149	0.239534	0.186304	0.239534	0.186304	0.239534		850	0.669116	0.621322	0.764704	0.740807	0.812498	0.740807	0.71691	1.09926		850	0	0.0532299	0.0266149	0.133075		850	0.0990816	0.148622	0.148622	0.148622
851	0.15969	0.452454	0.266149	0.212919	0.186304	0.212919	0.212919	0.239534		851	0.669116	0.621322	0.764704	0.71691	0.812498	0.71691	0.71691	1.07536		851	0	0.0532299	0.0266149	0.10646		851	0.0743112	0.173393	0.148622	0.148622
852	0.15969	0.452454	0.266149	0.212919	0.186304	0.212919	0.212919	0.239534		852	0.669116	0.645219	0.764704	0.71691	0.836395	0.71691	0.71691	1.09926		852	0	0.0532299	0.0266149	0.133075		852	0.0743112	0.173393	0.148622	0.148622
853	0.15969	0.452454	0.266149	0.212919	0.212919	0.212919	0.239534	0.239534		853	0.669116	0.645219	0.740807	0.71691	0.836395	0.71691	0.71691	1.09926		853	0	0.0532299	0.0266149	0.133075		853	0.0743112	0.173393	0.148622	0.148622
854	0.15969	0.425839	0.292764	0.212919	0.186304	0.239534	0.239534	0.212919		854	0.645219	0.669116	0.764704	0.71691	0.836395	0.71691	0.71691	1.07536		854	0	0.0798448	0.0266149	0.133075		854	0.0743112	0.148622	0.148622	0.148622
855	0.15969	0.399224	0.319379	0.212919	0.186304	0.239534	0.239534	0.212919		855	0.645219	0.669116	0.764704	0.71691	0.836395	0.71691	0.71691	1.07536		855	0.0266149	0.0798448	0.0266149	0.10646		855	0.0743112	0.123852	0.148622	0.148622
856	0.15969	0.399224	0.319379	0.239534	0.212919	0.239534	0.239534	0.212919		856	0.645219	0.669116	0.764704	0.693013	0.860292	0.740807	0.71691	1.07536		856	0.0266149	0.0798448	0.0266149	0.10646		856	0.0990816	0.123852	0.123852	0.148622
857	0.15969	0.425839	0.319379	0.239534	0.212919	0.239534	0.239534	0.212919		857	0.645219	0.669116	0.764704	0.693013	0.860292	0.740807	0.71691	1.09926		857	0.0266149	0.0798448	0.0266149	0.10646		857	0.0990816	0.123852	0.123852	0.148622
858	0.15969	0.425839	0.319379	0.239534	0.212919	0.239534	0.239534	0.212919		858	0.669116	0.693013	0.764704	0.693013	0.860292	0.71691	0.693013	1.12316		858	0.0266149	0.0798448	0.0266149	0.10646		858	0.0990816	0.123852	0.148622	0.148622
859	0.15969	0.452454	0.319379	0.239534	0.212919	0.239534	0.239534	0.212919		859	0.645219	0.693013	0.740807	0.693013	0.860292	0.71691	0.71691	1.12316		859	0	0.0798448	0.0266149	0.10646		859	0.0990816	0.123852	0.148622	0.148622
860	0.15969	0.452454	0.319379	0.266149	0.186304	0.212919	0.239534	0.212919		860	0.645219	0.693013	0.71691	0.693013	0.836395	0.71691	0.693013	1.12316		860	0.0266149	0.10646	0.0266149	0.10646		860	0.0990816	0.123852	0.148622	0.148622
861	0.15969	0.452454	0.319379	0.266149	0.186304	0.212919	0.239534	0.212919		861	0.645219	0.693013	0.71691	0.693013	0.836395	0.71691	0.693013	1.12316		861	0.0266149	0.10646	0.0266149	0.10646		861	0.123852	0.123852	0.123852	0.148622
862	0.15969	0.452454	0.319379	0.266149	0.186304	0.239534	0.212919	0.212919		862	0.669116	0.71691	0.71691	0.71691	0.836395	0.71691	0.71691	1.09926		862	0	0.10646	0.0266149	0.10646		862	0.123852	0.148622	0.123852	0.148622
863	0.15969	0.479069	0.292764	0.266149	0.186304	0.239534	0.212919	0.239534		863	0.669116	0.693013	0.71691	0.71691	0.812498	0.693013	0.71691	1.09926		863	0	0.0798448	0.0266149	0.10646		863	0.0990816	0.148622	0.123852	0.148622
864	0.133075	0.479069	0.292764	0.266149	0.186304	0.239534	0.186304	0.239534		864	0.669116	0.693013	0.71691	0.71691	0.836395	0.693013	0.71691	1.09926		864	0.0266149	0.0798448	0.0266149	0.0798448		864	0.0990816	0.148622	0.123852	0.148622
865	0.15969	0.452454	0.292764	0.266149	0.186304	0.239534	0.186304	0.212919		865	0.693013	0.693013	0.71691	0.71691	0.860292	0.693013	0.71691	1.12316		865	0.0266149	0.0798448	0.0266149	0.0798448		865	0.0990816	0.173393	0.0990816	0.148622
866	0.186304	0.479069	0.292764	0.266149	0.15969	0.266149	0.212919	0.186304		866	0.693013	0.71691	0.693013	0.693013	0.860292	0.693013	0.71691	1.09926		866	0.0266149	0.0798448	0.0266149	0.0798448		866	0.0743112	0.198163	0.0990816	0.148622
867	0.186304	0.479069	0.266149	0.266149	0.15969	0.292764	0.212919	0.186304		867	0.693013	0.740807	0.693013	0.669116	0.860292	0.693013	0.71691	1.09926		867	0.0266149	0.0532299	0.0266149	0.0532299		867	0.0990816	0.173393	0.0990816	0.148622
868	0.186304	0.479069	0.266149	0.266149	0.15969	0.292764	0.212919	0.212919		868	0.693013	0.740807	0.669116	0.669116	0.860292	0.71691	0.71691	1.09926		868	0.0266149	0.0798448	0.0266149	0.0532299		868	0.0990816	0.173393	0.123852	0.123852
869	0.212919	0.479069	0.266149	0.266149	0.15969	0.319379	0.212919	0.212919		869	0.693013	0.740807	0.669116	0.645219	0.884189	0.740807	0.71691	1.09926		869	0.0266149	0.0798448	0.0532299	0.0532299		869	0.0990816	0.173393	0.123852	0.123852
870	0.212919	0.452454	0.292764	0.239534	0.186304	0.319379	0.212919	0.186304		870	0.693013	0.740807	0.669116	0.669116	0.884189	0.740807	0.740807	1.09926		870	0.0266149	0.10646	0.0532299	0.0532299		870	0.0990816	0.173393	0.123852	0.123852
871	0.212919	0.425839	0.292764	0.239534	0.186304	0.345994	0.212919	0.186304		871	0.693013	0.71691	0.669116	0.669116	0.884189	0.740807	0.740807	1.09926		871	0.0266149	0.10646	0.0532299	0.0532299		871	0.0990816	0.173393	0.123852	0.123852
872	0.212919	0.425839	0.319379	0.239534	0.186304	0.345994	0.186304	0.186304		872	0.693013	0.740807	0.669116	0.669116	0.884189	0.740807	0.740807	1.09926		872	0.0266149	0.10646	0.0266149	0.0532299		872	0.123852	0.173393	0.123852	0.123852
873	0.212919	0.425839	0.292764	0.239534	0.15969	0.372609	0.15969	0.186304		873	0.71691	0.740807	0.693013	0.645219	0.908086	0.740807	0.740807	1.07536		873	0.0266149	0.0798448	0.0532299	0.0532299		873	0.0990816	0.173393	0.148622	0.123852
874	0.212919	0.425839	0.292764	0.239534	0.15969	0.372609	0.15969	0.15969		874	0.71691	0.740807	0.693013	0.669116	0.931983	0.740807	0.740807	1.07536		874	0.0266149	0.0798448	0.0266149	0.0532299		874	0.123852	0.173393	0.148622	0.123852
875	0.212919	0.425839	0.292764	0.239534	0.15969	0.372609	0.186304	0.15969		875	0.693013	0.740807	0.669116	0.669116	0.95588	0.764704	0.740807	1.07536		875	0.0266149	0.10646	0.0266149	0.0798448		875	0.123852	0.148622	0.148622	0.123852
876	0.212919	0.425839	0.292764	0.266149	0.15969	0.345994	0.186304	0.186304		876	0.669116	0.71691	0.669116	0.693013	0.95588	0.740807	0.71691	1.07536		876	0.0532299	0.10646	0.0266149	0.0798448		876	0.123852	0.173393	0.148622	0.148622
877	0.186304	0.425839	0.266149	0.266149	0.15969	0.345994	0.186304	0.212919		877	0.669116	0.71691	0.669116	0.669116	0.95588	0.740807	0.71691	1.07536		877	0.0532299	0.10646	0.0266149	0.0798448		877	0.123852	0.198163	0.123852	0.148622
878	0.15969	0.425839	0.292764	0.292764	0.186304	0.345994	0.186304	0.212919		878	0.669116	0.693013	0.693013	0.645219	0.95588	0.740807	0.740807	1.07536		878	0.0532299	0.10646	0.0266149	0.0798448		878	0.0990816	0.198163	0.123852	0.148622
879	0.15969	0.399224	0.292764	0.292764	0.186304	0.372609	0.186304	0.212919		879	0.645219	0.693013	0.693013	0.645219	0.979777	0.740807	0.740807	1.07536		879	0.0532299	0.10646	0.0266149	0.0798448		879	0.0990816	0.173393	0.148622	0.148622
880	0.186304	0.425839	0.292764	0.292764	0.186304	0.372609	0.15969	0.186304		880	0.645219	0.693013	0.669116	0.645219	1.00367	0.740807	0.740807	1.05147		880	0.0532299	0.10646	0.0266149	0.0798448		880	0.123852	0.173393	0.148622	0.173393
881	0.15969	0.425839	0.319379	0.292764	0.212919	0.399224	0.186304	0.212919		881	0.645219	0.693013	0.669116	0.645219	1.00367	0.740807	0.740807	1.05147		881	0.0532299	0.10646	0.0532299	0.0798448		881	0.148622	0.173393	0.148622	0.173393
882	0.186304	0.452454	0.319379	0.292764	0.212919	0.399224	0.186304	0.212919		882	0.621322	0.71691	0.669116	0.645219	1.00367	0.740807	0.740807	1.05147		882	0.0532299	0.0798448	0.0532299	0.10646		882	0.148622	0.173393	0.123852	0.148622
883	0.212919	0.452454	0.319379	0.292764	0.212919	0.399224	0.186304	0.212919		883	0.621322	0.71691	0.669116	0.669116	1.00367	0.740807	0.740807	1.05147		883	0.0532299	0.0532299	0.0532299	0.10646		883	0.148622	0.173393	0.123852	0.148622
884	0.212919	0.452454	0.345994	0.292764	0.212919	0.399224	0.186304	0.212919		884	0.621322	0.71691	0.669116	0.669116	1.00367	0.740807	0.740807	1.02757		884	0.0266149	0.0532299	0.0532299	0.10646		884	0.148622	0.173393	0.123852	0.123852
885	0.239534	0.452454	0.372609	0.292764	0.186304	0.399224	0.186304	0.239534		885	0.621322	0.71691	0.693013	0.669116	1.00367	0.740807	0.740807	1.02757		885	0.0266149	0.0532299	0.0532299	0.10646		885	0.123852	0.173393	0.123852	0.0990816
886	0.212919	0.479069	0.345994	0.319379	0.212919	0.372609	0.15969	0.239534		886	0.621322	0.71691	0.669116	0.693013	1.00367	0.740807	0.71691	1.02757		886	0.0266149	0.0532299	0.0532299	0.10646		886	0.123852	0.173393	0.123852	0.0990816
887	0.212919	0.505684	0.345994	0.319379	0.212919	0.399224	0.186304	0.239534		887	0.621322	0.71691	0.693013	0.693013	1.00367	0.764704	0.740807	1.02757		887	0.0266149	0.0532299	0.0532299	0.10646		887	0.123852	0.173393	0.148622	0.0743112
888	0.212919	0.479069	0.319379	0.319379	0.239534	0.399224	0.212919	0.212919		888	0.621322	0.693013	0.693013	0.693013	1.02757	0.740807	0.740807	1.05147		888	0.0266149	0.0532299	0.0532299	0.10646		888	0.123852	0.198163	0.148622	0.0743112
889	0.212919	0.479069	0.292764	0.319379	0.239534	0.399224	0.239534	0.212919		889	0.621322	0.693013	0.669116	0.693013	1.02757	0.764704	0.740807	1.02757		889	0	0.0532299	0.0266149	0.10646		889	0.123852	0.198163	0.148622	0.0743112
890	0.212919	0.505684	0.319379	0.319379	0.239534	0.399224	0.239534	0.239534		890	0.621322	0.693013	0.645219	0.693013	1.02757	0.764704	0.740807	1.02757		890	0	0.0266149	0.0532299	0.10646		890	0.123852	0.198163	0.173393	0.0743112
891	0.239534	0.505684	0.319379	0.319379	0.239534	0.399224	0.239534	0.239534		891	0.621322	0.669116	0.669116	0.693013	1.02757	0.740807	0.740807	1.05147		891	0	0.0266149	0.0798448	0.133075		891	0.0990816	0.198163	0.173393	0.0743112
892	0.239534	0.532299	0.345994	0.292764	0.239534	0.399224	0.212919	0.239534		892	0.621322	0.669116	0.669116	0.693013	1.02757	0.740807	0.740807	1.05147		892	0	0.0266149	0.0798448	0.133075		892	0.123852	0.198163	0.148622	0.0495408
893	0.239534	0.505684	0.319379	0.319379	0.239534	0.372609	0.212919	0.239534		893	0.621322	0.645219	0.669116	0.693013	1.02757	0.740807	0.740807	1.07536		893	0	0.0266149	0.0798448	0.133075		893	0.148622	0.198163	0.148622	0.0495408
894	0.266149	0.505684	0.319379	0.319379	0.239534	0.372609	0.186304	0.239534		894	0.621322	0.645219	0.645219	0.669116	1.02757	0.71691	0.740807	1.07536		894	0	0.0266149	0.0798448	0.10646		894	0.148622	0.198163	0.148622	0.0495408
895	0.266149	0.479069	0.319379	0.319379	0.212919	0.399224	0.186304	0.239534		895	0.621322	0.645219	0.645219	0.645219	1.02757	0.71691	0.764704	1.07536		895	0	0.0266149	0.0798448	0.10646		895	0.173393	0.198163	0.148622	0.0495408
896	0.266149	0.479069	0.319379	0.319379	0.212919	0.399224	0.186304	0.239534		896	0.621322	0.645219	0.645219	0.645219	1.00367	0.71691	0.764704	1.05147		896	0	0.0532299	0.0798448	0.10646		896	0.173393	0.198163	0.123852	0.0495408
897	0.266149	0.452454	0.345994	0.319379	0.212919	0.372609	0.186304	0.212919		897	0.645219	0.645219	0.621322	0.645219	1.00367	0.71691	0.740807	1.05147		897	0	0.0532299	0.0798448	0.0798448		897	0.148622	0.198163	0.123852	0.0495408
898	0.239534	0.452454	0.319379	0.319379	0.239534	0.372609	0.15969	0.239534		898	0.645219	0.645219	0.621322	0.645219	1.00367	0.740807	0.764704	1.05147		898	0.0266149	0.0532299	0.0798448	0.0798448		898	0.148622	0.198163	0.148622	0.0495408
899	0.239534	0.425839	0.319379	0.345994	0.212919	0.399224	0.186304	0.239534		899	0.645219	0.621322	0.621322	0.621322	1.00367	0.740807	0.740807	1.05147		899	0.0266149	0.0798448	0.0798448	0.0798448		899	0.148622	0.198163	0.148622	0.0495408
900	0.239534	0.452454	0.319379	0.345994	0.212919	0.399224	0.186304	0.239534		900	0.645219	0.645219	0.621322	0.621322	1.00367	0.740807	0.71691	1.05147		900	0.0266149	0.0798448	0.10646	0.10646		900	0.148622	0.198163	0.148622	0.0743112
901	0.239534	0.452454	0.345994	0.345994	0.239534	0.399224	0.15969	0.239534		901	0.645219	0.621322	0.645219	0.645219	1.00367	0.740807	0.740807	1.02757		901	0.0532299	0.0798448	0.133075	0.10646		901	0.173393	0.198163	0.148622	0.0743112
902	0.266149	0.479069	0.345994	0.372609	0.239534	0.372609	0.186304	0.239534		902	0.621322	0.621322	0.645219	0.621322	1.00367	0.740807	0.71691	1.02757		902	0.0532299	0.0798448	0.133075	0.10646		902	0.173393	0.222934	0.148622	0.0990816
903	0.266149	0.479069	0.319379	0.372609	0.239534	0.372609	0.186304	0.239534		903	0.621322	0.621322	0.621322	0.645219	1.02757	0.740807	0.71691	1.02757		903	0.0532299	0.0798448	0.15969	0.10646		903	0.173393	0.222934	0.123852	0.0990816
904	0.239534	0.479069	0.292764	0.372609	0.266149	0.372609	0.186304	0.239534		904	0.621322	0.621322	0.621322	0.645219	1.00367	0.740807	0.71691	1.02757		904	0.0532299	0.0798448	0.15969	0.0798448		904	0.173393	0.222934	0.123852	0.123852
905	0.266149	0.452454	0.266149	0.345994	0.266149	0.372609	0.186304	0.239534		905	0.621322	0.621322	0.645219	0.645219	1.00367	0.740807	0.71691	1.02757		905	0.0266149	0.10646	0.15969	0.0798448		905	0.173393	0.222934	0.0990816	0.123852
906	0.266149	0.452454	0.266149	0.345994	0.266149	0.345994	0.212919	0.239534		906	0.621322	0.621322	0.621322	0.621322	1.00367	0.764704	0.693013	1.02757		906	0.0266149	0.133075	0.133075	0.0798448		906	0.173393	0.198163	0.0990816	0.123852
907	0.292764	0.452454	0.266149	0.345994	0.266149	0.319379	0.212919	0.239534		907	0.621322	0.621322	0.621322	0.597425	1.00367	0.764704	0.693013	1.02757		907	0.0266149	0.15969	0.133075	0.0798448		907	0.173393	0.198163	0.0990816	0.123852
908	0.292764	0.452454	0.266149	0.345994	0.266149	0.319379	0.212919	0.212919		908	0.621322	0.597425	0.621322	0.597425	1.00367	0.764704	0.71691	1.02757		908	0.0266149	0.15969	0.133075	0.0798448		908	0.173393	0.222934	0.0990816	0.123852
909	0.292764	0.452454	0.292764	0.345994	0.266149	0.319379	0.239534	0.212919		909	0.597425	0.597425	0.645219	0.597425	1.00367	0.740807	0.71691	1.02757		909	0.0266149	0.15969	0.15969	0.0532299		909	0.173393	0.222934	0.0990816	0.123852
910	0.292764	0.452454	0.292764	0.319379	0.266149	0.319379	0.212919	0.212919		910	0.597425	0.597425	0.645219	0.597425	1.00367	0.740807	0.71691	1.02757		910	0.0532299	0.15969	0.15969	0.0532299		910	0.173393	0.247704	0.0990816	0.123852
911	0.292764	0.452454	0.292764	0.292764	0.266149	0.319379	0.212919	0.186304		911	0.573528	0.597425	0.645219	0.573528	1.00367	0.764704	0.71691	1.05147		911	0.0798448	0.15969	0.15969	0.0532299		911	0.173393	0.247704	0.0990816	0.0990816
912	0.292764	0.425839	0.319379	0.292764	0.239534	0.292764	0.239534	0.212919		912	0.573528	0.597425	0.645219	0.573528	1.00367	0.764704	0.740807	1.05147		912	0.0532299	0.15969	0.186304	0.0532299		912	0.173393	0.247704	0.0990816	0.0990816
913	0.292764	0.399224	0.319379	0.319379	0.239534	0.292764	0.239534	0.239534		913	0.573528	0.597425	0.645219	0.573528	0.979777	0.764704	0.740807	1.05147		913	0.0266149	0.15969	0.186304	0.0532299		913	0.173393	0.247704	0.123852	0.123852
914	0.292764	0.399224	0.319379	0.319379	0.239534	0.292764	0.239534	0.239534		914	0.597425	0.597425	0.621322	0.573528	0.979777	0.764704	0.740807	1.07536		914	0.0266149	0.133075	0.186304	0.0532299		914	0.173393	0.247704	0.0990816	0.123852
915	0.292764	0.425839	0.319379	0.319379	0.239534	0.292764	0.239534	0.239534		915	0.621322	0.597425	0.621322	0.573528	0.95588	0.764704	0.71691	1.07536		915	0.0266149	0.133075	0.15969	0.0532299		915	0.173393	0.247704	0.123852	0.148622
916	0.292764	0.425839	0.319379	0.345994	0.239534	0.292764	0.239534	0.239534		916	0.621322	0.621322	0.621322	0.597425	0.95588	0.740807	0.693013	1.05147		916	0.0266149	0.133075	0.15969	0.0798448		916	0.173393	0.247704	0.123852	0.148622
917	0.292764	0.425839	0.319379	0.345994	0.266149	0.319379	0.266149	0.239534		917	0.597425	0.621322	0.621322	0.597425	0.931983	0.71691	0.693013	1.05147		917	0.0532299	0.133075	0.15969	0.0798448		917	0.173393	0.247704	0.123852	0.148622
918	0.319379	0.425839	0.292764	0.345994	0.266149	0.319379	0.266149	0.239534		918	0.597425	0.621322	0.645219	0.573528	0.931983	0.71691	0.669116	1.07536		918	0.0532299	0.10646	0.133075	0.0798448		918	0.198163	0.247704	0.123852	0.148622
919	0.292764	0.425839	0.292764	0.345994	0.266149	0.319379	0.266149	0.239534		919	0.597425	0.621322	0.645219	0.573528	0.908086	0.71691	0.669116	1.07536		919	0.0532299	0.10646	0.10646	0.0798448		919	0.222934	0.222934	0.123852	0.148622
920	0.292764	0.452454	0.292764	0.345994	0.266149	0.319379	0.292764	0.266149		920	0.621322	0.621322	0.645219	0.573528	0.884189	0.71691	0.669116	1.09926		920	0.0532299	0.10646	0.0798448	0.0798448		920	0.247704	0.222934	0.123852	0.123852
921	0.266149	0.479069	0.292764	0.372609	0.292764	0.319379	0.292764	0.292764		921	0.621322	0.621322	0.645219	0.597425	0.908086	0.71691	0.669116	1.09926		921	0.0266149	0.10646	0.0798448	0.0798448		921	0.247704	0.222934	0.123852	0.0990816
922	0.266149	0.479069	0.319379	0.372609	0.292764	0.319379	0.319379	0.292764		922	0.621322	0.621322	0.645219	0.597425	0.931983	0.740807	0.645219	1.07536		922	0.0266149	0.0798448	0.0798448	0.0532299		922	0.222934	0.222934	0.0990816	0.0990816
923	0.239534	0.452454	0.319379	0.372609	0.292764	0.292764	0.319379	0.319379		923	0.621322	0.621322	0.645219	0.621322	0.908086	0.740807	0.645219	1.07536		923	0.0266149	0.0798448	0.0798448	0.0532299		923	0.222934	0.222934	0.0990816	0.0990816
924	0.266149	0.452454	0.319379	0.372609	0.292764	0.266149	0.319379	0.345994		924	0.621322	0.621322	0.645219	0.621322	0.908086	0.740807	0.645219	1.07536		924	0.0266149	0.10646	0.0798448	0.0532299		924	0.222934	0.198163	0.0990816	0.123852
925	0.266149	0.452454	0.319379	0.345994	0.292764	0.292764	0.345994	0.319379		925	0.621322	0.645219	0.645219	0.621322	0.908086	0.740807	0.645219	1.07536		925	0.0532299	0.10646	0.0798448	0.0532299		925	0.222934	0.198163	0.0990816	0.123852
926	0.266149	0.479069	0.319379	0.345994	0.292764	0.292764	0.345994	0.319379		926	0.645219	0.645219	0.645219	0.621322	0.908086	0.740807	0.645219	1.09926		926	0.0532299	0.10646	0.0532299	0.0798448		926	0.222934	0.222934	0.0990816	0.123852
927	0.266149	0.479069	0.292764	0.345994	0.292764	0.292764	0.345994	0.292764		927	0.645219	0.645219	0.645219	0.621322	0.908086	0.764704	0.645219	1.07536		927	0.0266149	0.10646	0.0532299	0.0798448		927	0.222934	0.222934	0.0990816	0.123852
928	0.239534	0.479069	0.266149	0.319379	0.292764	0.292764	0.345994	0.266149		928	0.645219	0.645219	0.645219	0.597425	0.931983	0.764704	0.645219	1.07536		928	0.0532299	0.0798448	0.0532299	0.0798448		928	0.222934	0.222934	0.0990816	0.148622
929	0.239534	0.479069	0.266149	0.292764	0.292764	0.266149	0.345994	0.266149		929	0.645219	0.621322	0.645219	0.621322	0.931983	0.764704	0.669116	1.07536		929	0.0532299	0.0532299	0.0532299	0.0798448		929	0.222934	0.222934	0.0990816	0.123852
930	0.239534	0.479069	0.292764	0.292764	0.292764	0.266149	0.345994	0.266149		930	0.669116	0.597425	0.669116	0.621322	0.931983	0.740807	0.693013	1.07536		930	0.0532299	0.0532299	0.0532299	0.0798448		930	0.222934	0.198163	0.0990816	0.123852
931	0.239534	0.479069	0.266149	0.266149	0.266149	0.266149	0.319379	0.266149		931	0.669116	0.597425	0.669116	0.645219	0.931983	0.71691	0.693013	1.07536		931	0.0532299	0.0532299	0.0532299	0.0798448		931	0.198163	0.222934	0.0990816	0.0990816
932	0.266149	0.452454	0.266149	0.266149	0.292764	0.266149	0.292764	0.266149		932	0.669116	0.621322	0.693013	0.645219	0.931983	0.71691	0.71691	1.05147		932	0.0532299	0.0532299	0.0532299	0.0798448		932	0.198163	0.222934	0.0743112	0.0990816
933	0.266149	0.452454	0.266149	0.266149	0.292764	0.266149	0.292764	0.239534		933	0.669116	0.621322	0.71691	0.669116	0.931983	0.71691	0.740807	1.05147		933	0.0266149	0.0532299	0.0532299	0.0798448		933	0.198163	0.222934	0.0743112	0.0990816
934	0.266149	0.452454	0.266149	0.266149	0.266149	0.266149	0.319379	0.266149		934	0.669116	0.621322	0.71691	0.669116	0.931983	0.71691	0.740807	1.05147		934	0.0266149	0.0532299	0.0798448	0.0798448		934	0.198163	0.222934	0.0743112	0.123852
935	0.266149	0.425839	0.239534	0.266149	0.266149	0.266149	0.345994	0.292764		935	0.645219	0.621322	0.71691	0.669116	0.931983	0.71691	0.740807	1.05147		935	0.0266149	0.0532299	0.0798448	0.10646		935	0.198163	0.198163	0.0743112	0.123852
936	0.266149	0.399224	0.239534	0.266149	0.266149	0.266149	0.345994	0.292764		936	0.669116	0.621322	0.71691	0.669116	0.931983	0.71691	0.764704	1.05147		936	0.0266149	0.0532299	0.0798448	0.0798448		936	0.198163	0.198163	0.0743112	0.123852
937	0.266149	0.399224	0.212919	0.266149	0.266149	0.266149	0.345994	0.292764		937	0.669116	0.621322	0.740807	0.669116	0.931983	0.71691	0.764704	1.05147		937	0.0266149	0.0532299	0.0798448	0.0798448		937	0.198163	0.198163	0.0743112	0.123852
938	0.266149	0.399224	0.239534	0.266149	0.266149	0.292764	0.345994	0.266149		938	0.669116	0.621322	0.740807	0.669116	0.95588	0.71691	0.740807	1.05147		938	0.0266149	0.0532299	0.0798448	0.0798448		938	0.173393	0.198163	0.0743112	0.0990816
939	0.292764	0.425839	0.212919	0.266149	0.266149	0.266149	0.319379	0.266149		939	0.669116	0.621322	0.740807	0.669116	0.95588	0.740807	0.740807	1.05147		939	0.0266149	0.0532299	0.0798448	0.0798448		939	0.198163	0.198163	0.0990816	0.123852
940	0.292764	0.425839	0.239534	0.266149	0.266149	0.266149	0.319379	0.266149		940	0.693013	0.621322	0.740807	0.669116	0.95588	0.764704	0.740807	1.05147		940	0.0266149	0.0532299	0.0798448	0.0532299		940	0.198163	0.198163	0.0990816	0.123852
941	0.266149	0.425839	0.239534	0.266149	0.266149	0.266149	0.345994	0.266149		941	0.693013	0.621322	0.764704	0.669116	0.931983	0.740807	0.71691	1.05147		941	0.0266149	0.0532299	0.10646	0.0532299		941	0.198163	0.198163	0.0743112	0.0990816
942	0.266149	0.425839	0.239534	0.292764	0.266149	0.266149	0.345994	0.266149		942	0.669116	0.645219	0.740807	0.669116	0.931983	0.740807	0.71691	1.05147		942	0.0266149	0.0532299	0.10646	0.0532299		942	0.198163	0.198163	0.0743112	0.0990816
943	0.266149	0.425839	0.212919	0.292764	0.266149	0.292764	0.345994	0.266149		943	0.669116	0.645219	0.740807	0.669116	0.931983	0.764704	0.71691	1.05147		943	0.0266149	0.0532299	0.10646	0.0532299		943	0.222934	0.173393	0.0743112	0.123852
944	0.266149	0.452454	0.239534	0.292764	0.266149	0.266149	0.345994	0.239534		944	0.669116	0.669116	0.71691	0.693013	0.95588	0.764704	0.71691	1.05147		944	0.0266149	0.0532299	0.10646	0.0798448		944	0.222934	0.173393	0.0743112	0.0990816
945	0.266149	0.425839	0.239534	0.292764	0.266149	0.266149	0.319379	0.239534		945	0.669116	0.669116	0.71691	0.693013	0.95588	0.764704	0.71691	1.02757		945	0.0266149	0.0532299	0.10646	0.0798448		945	0.222934	0.198163	0.0743112	0.0990816
946	0.266149	0.399224	0.266149	0.292764	0.266149	0.266149	0.319379	0.239534		946	0.669116	0.669116	0.71691	0.693013	0.979777	0.740807	0.740807	1.05147		946	0.0266149	0.0532299	0.10646	0.0798448		946	0.222934	0.198163	0.0990816	0.0990816
947	0.292764	0.399224	0.266149	0.292764	0.266149	0.239534	0.292764	0.239534		947	0.669116	0.645219	0.71691	0.693013	0.979777	0.71691	0.764704	1.05147		947	0.0266149	0.0532299	0.0798448	0.0798448		947	0.222934	0.198163	0.0990816	0.0990816
948	0.292764	0.399224	0.266149	0.319379	0.292764	0.239534	0.292764	0.239534		948	0.669116	0.645219	0.71691	0.71691	0.979777	0.740807	0.740807	1.02757		948	0.0266149	0.0532299	0.0532299	0.0798448		948	0.198163	0.173393	0.0990816	0.123852
949	0.292764	0.425839	0.266149	0.319379	0.266149	0.239534	0.266149	0.239534		949	0.693013	0.669116	0.71691	0.71691	1.00367	0.740807	0.740807	1.00367		949	0.0266149	0.0798448	0.0532299	0.0532299		949	0.198163	0.173393	0.0990816	0.123852
950	0.266149	0.399224	0.266149	0.319379	0.239534	0.239534	0.266149	0.239534		950	0.693013	0.669116	0.693013	0.71691	1.00367	0.71691	0.764704	1.00367		950	0	0.0798448	0.0532299	0.0532299		950	0.198163	0.173393	0.0990816	0.123852
951	0.266149	0.399224	0.266149	0.319379	0.266149	0.239534	0.239534	0.212919		951	0.693013	0.645219	0.669116	0.693013	1.00367	0.71691	0.740807	1.00367		951	0	0.0798448	0.0798448	0.0266149		951	0.222934	0.173393	0.0990816	0.123852
952	0.292764	0.399224	0.266149	0.319379	0.239534	0.266149	0.239534	0.186304		952	0.693013	0.645219	0.693013	0.71691	1.00367	0.71691	0.71691	1.00367		952	0	0.0798448	0.0798448	0.0266149		952	0.222934	0.198163	0.0990816	0.123852
953	0.292764	0.399224	0.266149	0.319379	0.266149	0.266149	0.266149	0.186304		953	0.693013	0.621322	0.693013	0.71691	0.979777	0.740807	0.740807	1.00367		953	0	0.0798448	0.0798448	0.0532299		953	0.247704	0.198163	0.123852	0.123852
954	0.292764	0.399224	0.266149	0.292764	0.266149	0.292764	0.239534	0.186304		954	0.693013	0.621322	0.693013	0.71691	0.979777	0.71691	0.740807	0.979777		954	0.0266149	0.0798448	0.0798448	0.0532299		954	0.222934	0.198163	0.123852	0.123852
955	0.292764	0.425839	0.266149	0.292764	0.239534	0.292764	0.239534	0.186304		955	0.71691	0.621322	0.669116	0.71691	0.979777	0.71691	0.764704	0.979777		955	0.0266149	0.0798448	0.0798448	0.0266149		955	0.222934	0.222934	0.123852	0.123852
956	0.292764	0.425839	0.239534	0.292764	0.239534	0.292764	0.266149	0.186304		956	0.740807	0.621322	0.669116	0.71691	0.979777	0.71691	0.764704	0.95588		956	0.0532299	0.0798448	0.0798448	0.0532299		956	0.198163	0.222934	0.123852	0.123852
957	0.292764	0.425839	0.239534	0.292764	0.239534	0.292764	0.266149	0.186304		957	0.764704	0.621322	0.645219	0.740807	0.979777	0.71691	0.740807	0.95588		957	0.0532299	0.0532299	0.10646	0.0798448		957	0.198163	0.222934	0.123852	0.123852
958	0.319379	0.425839	0.239534	0.292764	0.266149	0.292764	0.266149	0.186304		958	0.740807	0.621322	0.645219	0.71691	0.95588	0.71691	0.740807	0.979777		958	0.0266149	0.0532299	0.133075	0.0532299		958	0.198163	0.222934	0.148622	0.123852
959	0.292764	0.425839	0.239534	0.266149	0.266149	0.292764	0.266149	0.186304		959	0.740807	0.645219	0.645219	0.71691	0.931983	0.71691	0.71691	0.95588		959	0.0266149	0.0266149	0.133075	0.0532299		959	0.222934	0.247704	0.148622	0.0990816
960	0.319379	0.399224	0.212919	0.266149	0.266149	0.292764	0.266149	0.212919		960	0.740807	0.669116	0.645219	0.693013	0.931983	0.71691	0.71691	0.95588		960	0.0266149	0.0532299	0.133075	0.0532299		960	0.198163	0.247704	0.148622	0.0990816
961	0.319379	0.399224	0.239534	0.266149	0.266149	0.319379	0.266149	0.212919		961	0.740807	0.669116	0.645219	0.693013	0.908086	0.71691	0.71691	0.95588		961	0.0266149	0.0266149	0.133075	0.0532299		961	0.173393	0.247704	0.173393	0.0990816
962	0.319379	0.372609	0.239534	0.266149	0.292764	0.319379	0.239534	0.212919		962	0.740807	0.645219	0.645219	0.693013	0.908086	0.693013	0.740807	0.95588		962	0.0266149	0.0532299	0.15969	0.0798448		962	0.173393	0.247704	0.173393	0.123852
963	0.319379	0.345994	0.239534	0.266149	0.292764	0.319379	0.212919	0.212919		963	0.740807	0.645219	0.645219	0.693013	0.908086	0.693013	0.71691	0.931983		963	0.0532299	0.0532299	0.133075	0.0798448		963	0.198163	0.247704	0.148622	0.0990816
964	0.319379	0.345994	0.239534	0.266149	0.266149	0.319379	0.212919	0.212919		964	0.740807	0.669116	0.669116	0.693013	0.908086	0.669116	0.71691	0.95588		964	0.0532299	0.0532299	0.15969	0.0798448		964	0.198163	0.247704	0.148622	0.0990816
965	0.319379	0.319379	0.239534	0.266149	0.266149	0.345994	0.212919	0.212919		965	0.740807	0.669116	0.669116	0.693013	0.908086	0.669116	0.71691	0.979777		965	0.0532299	0.0798448	0.15969	0.10646		965	0.198163	0.247704	0.148622	0.0990816
966	0.319379	0.319379	0.266149	0.266149	0.266149	0.345994	0.239534	0.212919		966	0.740807	0.669116	0.669116	0.693013	0.884189	0.645219	0.71691	0.979777		966	0.0798448	0.0798448	0.15969	0.133075		966	0.198163	0.247704	0.148622	0.0990816
967	0.319379	0.319379	0.266149	0.239534	0.266149	0.345994	0.239534	0.186304		967	0.71691	0.645219	0.669116	0.669116	0.884189	0.645219	0.693013	0.979777		967	0.0798448	0.0798448	0.15969	0.15969		967	0.198163	0.247704	0.148622	0.0990816
968	0.319379	0.319379	0.292764	0.239534	0.266149	0.319379	0.239534	0.186304		968	0.71691	0.621322	0.669116	0.669116	0.884189	0.645219	0.669116	0.979777		968	0.0798448	0.0798448	0.15969	0.133075		968	0.198163	0.247704	0.148622	0.0990816
969	0.292764	0.319379	0.319379	0.239534	0.266149	0.292764	0.266149	0.212919		969	0.71691	0.621322	0.669116	0.693013	0.860292	0.645219	0.645219	0.979777		969	0.0532299	0.10646	0.15969	0.10646		969	0.198163	0.247704	0.148622	0.123852
970	0.292764	0.319379	0.319379	0.239534	0.266149	0.292764	0.292764	0.212919		970	0.693013	0.621322	0.693013	0.693013	0.836395	0.645219	0.645219	0.979777		970	0.0798448	0.0798448	0.186304	0.0798448		970	0.198163	0.247704	0.123852	0.123852
971	0.292764	0.319379	0.319379	0.239534	0.266149	0.266149	0.292764	0.212919		971	0.669116	0.621322	0.693013	0.693013	0.836395	0.645219	0.621322	0.979777		971	0.0798448	0.0798448	0.186304	0.0798448		971	0.198163	0.247704	0.123852	0.123852
972	0.292764	0.319379	0.319379	0.239534	0.266149	0.239534	0.292764	0.212919		972	0.645219	0.645219	0.693013	0.693013	0.860292	0.645219	0.621322	0.979777		972	0.0798448	0.0798448	0.15969	0.0532299		972	0.198163	0.272474	0.123852	0.123852
973	0.292764	0.319379	0.345994	0.239534	0.266149	0.239534	0.319379	0.212919		973	0.645219	0.669116	0.71691	0.71691	0.860292	0.645219	0.597425	0.979777		973	0.0798448	0.0798448	0.15969	0.0532299		973	0.198163	0.247704	0.0990816	0.123852
974	0.292764	0.345994	0.372609	0.266149	0.239534	0.239534	0.319379	0.186304		974	0.669116	0.669116	0.693013	0.71691	0.860292	0.669116	0.597425	0.979777		974	0.0798448	0.0798448	0.15969	0.0532299		974	0.173393	0.247704	0.0990816	0.123852
975	0.292764	0.319379	0.399224	0.266149	0.239534	0.239534	0.292764	0.186304		975	0.645219	0.669116	0.693013	0.71691	0.860292	0.669116	0.597425	1.00367		975	0.0798448	0.0798448	0.15969	0.0532299		975	0.173393	0.247704	0.0990816	0.123852
976	0.319379	0.319379	0.399224	0.266149	0.212919	0.239534	0.319379	0.15969		976	0.669116	0.669116	0.693013	0.71691	0.836395	0.693013	0.621322	1.00367		976	0.10646	0.0798448	0.15969	0.0798448		976	0.173393	0.222934	0.0990816	0.0990816
977	0.319379	0.319379	0.372609	0.239534	0.186304	0.239534	0.319379	0.15969		977	0.693013	0.669116	0.669116	0.71691	0.812498	0.693013	0.621322	1.00367		977	0.10646	0.0798448	0.133075	0.0798448		977	0.173393	0.222934	0.0743112	0.0990816
978	0.319379	0.319379	0.399224	0.239534	0.186304	0.239534	0.319379	0.15969		978	0.669116	0.693013	0.669116	0.71691	0.836395	0.693013	0.621322	1.02757		978	0.0798448	0.0532299	0.133075	0.0798448		978	0.173393	0.222934	0.0495408	0.123852
979	0.292764	0.319379	0.399224	0.239534	0.186304	0.239534	0.345994	0.15969		979	0.693013	0.669116	0.645219	0.740807	0.836395	0.693013	0.597425	1.02757		979	0.10646	0.0798448	0.133075	0.0798448		979	0.173393	0.198163	0.0495408	0.123852
980	0.319379	0.319379	0.399224	0.239534	0.186304	0.239534	0.345994	0.133075		980	0.693013	0.645219	0.669116	0.764704	0.860292	0.693013	0.597425	1.02757		980	0.10646	0.0798448	0.133075	0.0798448		980	0.173393	0.173393	0.0495408	0.123852
981	0.319379	0.319379	0.399224	0.266149	0.186304	0.239534	0.345994	0.133075		981	0.669116	0.645219	0.669116	0.764704	0.860292	0.693013	0.621322	1.02757		981	0.10646	0.0798448	0.133075	0.0798448		981	0.173393	0.173393	0.0495408	0.123852
982	0.319379	0.319379	0.372609	0.266149	0.15969	0.239534	0.345994	0.133075		982	0.669116	0.645219	0.645219	0.764704	0.860292	0.71691	0.621322	1.02757		982	0.10646	0.0532299	0.133075	0.0798448		982	0.173393	0.173393	0.0743112	0.123852
983	0.319379	0.319379	0.345994	0.292764	0.15969	0.212919	0.345994	0.15969		983	0.669116	0.645219	0.645219	0.764704	0.860292	0.71691	0.621322	1.02757		983	0.133075	0.0798448	0.133075	0.0798448		983	0.148622	0.173393	0.0743112	0.123852
984	0.292764	0.319379	0.345994	0.266149	0.15969	0.186304	0.345994	0.15969		984	0.669116	0.645219	0.645219	0.764704	0.860292	0.71691	0.621322	1.02757		984	0.133075	0.10646	0.133075	0.0798448		984	0.148622	0.173393	0.0743112	0.148622
985	0.292764	0.319379	0.345994	0.266149	0.186304	0.186304	0.345994	0.15969		985	0.669116	0.669116	0.645219	0.764704	0.860292	0.71691	0.621322	1.02757		985	0.15969	0.10646	0.133075	0.10646		985	0.148622	0.173393	0.0743112	0.123852
986	0.292764	0.319379	0.319379	0.266149	0.186304	0.212919	0.319379	0.15969		986	0.669116	0.693013	0.621322	0.740807	0.884189	0.693013	0.645219	1.00367		986	0.133075	0.10646	0.133075	0.0798448		986	0.148622	0.173393	0.0990816	0.123852
987	0.292764	0.319379	0.345994	0.239534	0.186304	0.186304	0.319379	0.186304		987	0.669116	0.669116	0.645219	0.740807	0.884189	0.693013	0.669116	1.00367		987	0.133075	0.0798448	0.15969	0.0798448		987	0.148622	0.148622	0.0990816	0.123852
988	0.292764	0.345994	0.345994	0.239534	0.186304	0.186304	0.292764	0.186304		988	0.669116	0.669116	0.669116	0.740807	0.884189	0.669116	0.669116	1.00367		988	0.133075	0.0798448	0.15969	0.10646		988	0.173393	0.148622	0.0990816	0.123852
989	0.292764	0.345994	0.345994	0.239534	0.186304	0.186304	0.292764	0.186304		989	0.669116	0.645219	0.669116	0.71691	0.884189	0.669116	0.669116	1.00367		989	0.133075	0.0798448	0.15969	0.10646		989	0.173393	0.148622	0.0990816	0.123852
990	0.266149	0.345994	0.345994	0.239534	0.186304	0.186304	0.319379	0.212919		990	0.669116	0.645219	0.669116	0.71691	0.908086	0.693013	0.669116	1.00367		990	0.10646	0.0798448	0.15969	0.10646		990	0.173393	0.148622	0.0990816	0.123852
991	0.239534	0.345994	0.345994	0.266149	0.186304	0.212919	0.345994	0.186304		991	0.669116	0.669116	0.669116	0.71691	0.931983	0.71691	0.645219	1.02757		991	0.10646	0.10646	0.15969	0.10646		991	0.173393	0.148622	0.0990816	0.148622
992	0.239534	0.345994	0.319379	0.266149	0.212919	0.239534	0.319379	0.186304		992	0.669116	0.669116	0.669116	0.71691	0.95588	0.71691	0.645219	1.02757		992	0.10646	0.0798448	0.15969	0.10646		992	0.148622	0.148622	0.0743112	0.148622
993	0.239534	0.345994	0.319379	0.266149	0.239534	0.239534	0.319379	0.186304		993	0.693013	0.669116	0.669116	0.71691	0.95588	0.693013	0.621322	1.02757		993	0.10646	0.0798448	0.15969	0.10646		993	0.148622	0.123852	0.0495408	0.148622
994	0.239534	0.345994	0.319379	0.266149	0.239534	0.212919	0.319379	0.186304		994	0.669116	0.669116	0.669116	0.740807	0.931983	0.693013	0.621322	1.02757		994	0.0798448	0.0532299	0.15969	0.10646		994	0.148622	0.123852	0.0495408	0.148622
995	0.266149	0.319379	0.319379	0.266149	0.239534	0.212919	0.319379	0.15969		995	0.693013	0.669116	0.693013	0.740807	0.931983	0.693013	0.621322	1.00367		995	0.0798448	0.0532299	0.15969	0.10646		995	0.148622	0.123852	0.0495408	0.123852
996	0.266149	0.319379	0.319379	0.239534	0.239534	0.212919	0.319379	0.15969		996	0.669116	0.693013	0.669116	0.740807	0.931983	0.693013	0.621322	1.00367		996	0.0532299	0.0798448	0.15969	0.10646		996	0.148622	0.148622	0.0495408	0.0990816
997	0.239534	0.345994	0.319379	0.212919	0.239534	0.212919	0.292764	0.15969		997	0.669116	0.693013	0.693013	0.740807	0.931983	0.693013	0.621322	1.00367		997	0.0532299	0.0798448	0.15969	0.0798448		997	0.148622	0.148622	0.0495408	0.0990816
998	0.239534	0.345994	0.319379	0.186304	0.239534	0.212919	0.266149	0.15969		998	0.669116	0.693013	0.693013	0.764704	0.908086	0.71691	0.621322	1.00367		998	0.0798448	0.0798448	0.15969	0.0798448		998	0.173393	0.123852	0.0743112	0.123852
999	0.212919	0.345994	0.319379	0.15969	0.239534	0.212919	0.239534	0.15969		999	0.645219	0.71691	0.71691	0.764704	0.931983	0.71691	0.645219	1.00367		999	0.0798448	0.0532299	0.15969	0.0798448		999	0.173393	0.123852	0.0743112	0.123852
1000	0.239534	0.345994	0.319379	0.15969	0.212919	0.212919	0.239534	0.15969		1000	0.669116	0.71691	0.71691	0.764704	0.95588	0.71691	0.645219	1.00367		1000	0.0798448	0.0532299	0.15969	0.0798448		1000	0.173393	0.148622	0.0495408	0.123852
1001	0.239534	0.345994	0.292764	0.15969	0.212919	0.239534	0.239534	0.186304		1001	0.669116	0.693013	0.71691	0.740807	0.95588	0.71691	0.669116	1.02757		1001	0.0532299	0.0266149	0.15969	0.0798448		1001	0.198163	0.148622	0.0495408	0.123852
1002	0.266149	0.372609	0.292764	0.15969	0.239534	0.239534	0.239534	0.186304		1002	0.669116	0.693013	0.740807	0.740807	0.931983	0.693013	0.669116	1.02757		1002	0.0532299	0.0532299	0.15969	0.0798448		1002	0.198163	0.148622	0.0743112	0.123852
1003	0.292764	0.372609	0.292764	0.15969	0.239534	0.212919	0.239534	0.186304		1003	0.669116	0.693013	0.740807	0.764704	0.931983	0.693013	0.669116	1.00367		1003	0.0532299	0.0532299	0.15969	0.10646		1003	0.222934	0.148622	0.0743112	0.123852
1004	0.292764	0.399224	0.266149	0.186304	0.239534	0.239534	0.212919	0.186304		1004	0.693013	0.693013	0.740807	0.764704	0.95588	0.693013	0.669116	1.00367		1004	0.0532299	0.0532299	0.133075	0.10646		1004	0.222934	0.148622	0.0495408	0.123852
1005	0.319379	0.399224	0.266149	0.186304	0.239534	0.239534	0.212919	0.186304		1005	0.669116	0.669116	0.740807	0.764704	0.931983	0.693013	0.645219	1.02757		1005	0.0532299	0.0532299	0.133075	0.10646		1005	0.247704	0.173393	0.0495408	0.123852
1006	0.319379	0.425839	0.239534	0.212919	0.266149	0.239534	0.212919	0.186304		1006	0.669116	0.669116	0.740807	0.764704	0.908086	0.693013	0.645219	1.05147		1006	0.0266149	0.0532299	0.133075	0.0798448		1006	0.247704	0.173393	0.0495408	0.123852
1007	0.319379	0.425839	0.239534	0.212919	0.266149	0.239534	0.239534	0.186304		1007	0.669116	0.645219	0.740807	0.764704	0.908086	0.693013	0.645219	1.05147		1007	0.0266149	0.0532299	0.133075	0.10646		1007	0.247704	0.173393	0.0495408	0.123852
1008	0.319379	0.425839	0.239534	0.212919	0.239534	0.239534	0.239534	0.212919		1008	0.645219	0.645219	0.71691	0.740807	0.908086	0.693013	0.669116	1.05147		1008	0.0266149	0.0798448	0.15969	0.10646		1008	0.222934	0.148622	0.0495408	0.123852
1009	0.319379	0.425839	0.239534	0.239534	0.239534	0.239534	0.239534	0.239534		1009	0.645219	0.645219	0.71691	0.740807	0.908086	0.693013	0.693013	1.05147		1009	0.0266149	0.0798448	0.186304	0.10646		1009	0.222934	0.148622	0.0743112	0.123852
1010	0.345994	0.425839	0.212919	0.212919	0.239534	0.239534	0.212919	0.239534		1010	0.621322	0.645219	0.740807	0.71691	0.908086	0.693013	0.71691	1.05147		1010	0.0266149	0.0798448	0.186304	0.0798448		1010	0.222934	0.173393	0.0743112	0.123852
1011	0.345994	0.452454	0.239534	0.212919	0.239534	0.239534	0.212919	0.212919		1011	0.621322	0.669116	0.740807	0.71691	0.908086	0.669116	0.71691	1.05147		1011	0.0266149	0.0532299	0.186304	0.0798448		1011	0.222934	0.173393	0.0743112	0.0990816
1012	0.345994	0.452454	0.212919	0.239534	0.212919	0.239534	0.239534	0.212919		1012	0.621322	0.693013	0.764704	0.693013	0.884189	0.693013	0.71691	1.05147		1012	0	0.0266149	0.15969	0.0798448		1012	0.222934	0.173393	0.0743112	0.0990816
1013	0.319379	0.452454	0.239534	0.239534	0.212919	0.239534	0.266149	0.212919		1013	0.645219	0.693013	0.764704	0.693013	0.884189	0.693013	0.71691	1.05147		1013	0	0.0532299	0.15969	0.0798448		1013	0.222934	0.198163	0.0743112	0.0990816
1014	0.319379	0.425839	0.239534	0.212919	0.212919	0.239534	0.239534	0.239534		1014	0.645219	0.669116	0.764704	0.71691	0.884189	0.693013	0.71691	1.05147		1014	0.0266149	0.0266149	0.133075	0.10646		1014	0.222934	0.173393	0.0743112	0.0990816
1015	0.292764	0.425839	0.212919	0.212919	0.212919	0.239534	0.239534	0.212919		1015	0.621322	0.645219	0.740807	0.71691	0.860292	0.693013	0.71691	1.05147		1015	0.0266149	0.0532299	0.133075	0.10646		1015	0.222934	0.173393	0.0743112	0.0990816
1016	0.292764	0.425839	0.212919	0.186304	0.212919	0.266149	0.239534	0.239534		1016	0.597425	0.645219	0.740807	0.71691	0.836395	0.669116	0.71691	1.05147		1016	0.0266149	0.0532299	0.133075	0.0798448		1016	0.222934	0.173393	0.0990816	0.0743112
1017	0.266149	0.399224	0.212919	0.186304	0.212919	0.266149	0.266149	0.266149		1017	0.597425	0.669116	0.71691	0.693013	0.812498	0.669116	0.71691	1.05147		1017	0.0532299	0.0532299	0.133075	0.0798448		1017	0.247704	0.173393	0.0990816	0.0743112
1018	0.266149	0.399224	0.239534	0.186304	0.212919	0.239534	0.266149	0.266149		1018	0.621322	0.669116	0.71691	0.693013	0.812498	0.693013	0.740807	1.02757		1018	0.0532299	0.0798448	0.133075	0.0798448		1018	0.222934	0.173393	0.0990816	0.0743112
1019	0.266149	0.372609	0.239534	0.186304	0.212919	0.266149	0.266149	0.239534		1019	0.621322	0.669116	0.71691	0.693013	0.812498	0.693013	0.740807	1.02757		1019	0.0266149	0.0798448	0.133075	0.10646		1019	0.222934	0.148622	0.0990816	0.0743112
1020	0.266149	0.399224	0.239534	0.186304	0.212919	0.266149	0.292764	0.239534		1020	0.597425	0.669116	0.740807	0.693013	0.788601	0.71691	0.740807	1.02757		1020	0.0266149	0.0532299	0.133075	0.0798448		1020	0.222934	0.148622	0.0990816	0.0743112
1021	0.266149	0.399224	0.239534	0.186304	0.212919	0.266149	0.266149	0.239534		1021	0.621322	0.669116	0.764704	0.693013	0.788601	0.71691	0.740807	1.02757		1021	0.0266149	0.0532299	0.10646	0.0798448		1021	0.222934	0.148622	0.123852	0.0743112
1022	0.266149	0.372609	0.239534	0.15969	0.186304	0.266149	0.266149	0.239534		1022	0.621322	0.669116	0.764704	0.693013	0.788601	0.71691	0.764704	1.00367		1022	0	0.0532299	0.10646	0.0798448		1022	0.222934	0.123852	0.123852	0.0743112
1023	0.266149	0.372609	0.266149	0.15969	0.212919	0.292764	0.266149	0.239534		1023	0.621322	0.645219	0.764704	0.71691	0.788601	0.693013	0.764704	0.979777		1023	0	0.0532299	0.10646	0.0798448		1023	0.222934	0.123852	0.0990816	0.0743112
1024	0.266149	0.372609	0.266149	0.133075	0.186304	0.319379	0.266149	0.239534		1024	0.621322	0.645219	0.788601	0.71691	0.788601	0.71691	0.764704	1.00367		1024	0	0.0532299	0.10646	0.0798448		1024	0.198163	0.0990816	0.0990816	0.0743112
1025	0.266149	0.399224	0.266149	0.133075	0.186304	0.319379	0.266149	0.239534		1025	0.621322	0.645219	0.788601	0.71691	0.788601	0.740807	0.764704	1.00367		1025	0.0266149	0.0532299	0.10646	0.0798448		1025	0.198163	0.0990816	0.0990816	0.0990816
1026	0.266149	0.372609	0.266149	0.133075	0.15969	0.319379	0.266149	0.239534		1026	0.597425	0.621322	0.812498	0.740807	0.764704	0.740807	0.764704	0.979777		1026	0.0266149	0.0532299	0.10646	0.0798448		1026	0.198163	0.0990816	0.0990816	0.0743112
1027	0.266149	0.372609	0.292764	0.133075	0.15969	0.319379	0.266149	0.239534		1027	0.621322	0.621322	0.788601	0.71691	0.740807	0.740807	0.764704	1.00367		1027	0	0.0532299	0.10646	0.0532299		1027	0.173393	0.0743112	0.0990816	0.0990816
1028	0.239534	0.372609	0.266149	0.133075	0.186304	0.319379	0.292764	0.239534		1028	0.645219	0.597425	0.788601	0.693013	0.740807	0.740807	0.764704	1.00367		1028	0	0.0532299	0.10646	0.0532299		1028	0.173393	0.0743112	0.0990816	0.0990816
1029	0.239534	0.372609	0.266149	0.15969	0.15969	0.319379	0.266149	0.239534		1029	0.645219	0.621322	0.788601	0.693013	0.71691	0.740807	0.740807	0.979777		1029	0	0.0266149	0.10646	0.0532299		1029	0.173393	0.0743112	0.0990816	0.0990816
1030	0.239534	0.399224	0.266149	0.15969	0.15969	0.292764	0.266149	0.239534		1030	0.645219	0.621322	0.764704	0.693013	0.71691	0.740807	0.71691	0.95588		1030	0.0266149	0.0532299	0.10646	0.0532299		1030	0.148622	0.0743112	0.0990816	0.0990816
1031	0.239534	0.425839	0.266149	0.186304	0.15969	0.266149	0.266149	0.239534		1031	0.645219	0.621322	0.740807	0.71691	0.71691	0.740807	0.71691	0.95588		1031	0	0.0532299	0.10646	0.0532299		1031	0.148622	0.0743112	0.0990816	0.0990816
1032	0.239534	0.425839	0.266149	0.186304	0.15969	0.266149	0.266149	0.239534		1032	0.645219	0.621322	0.71691	0.740807	0.71691	0.740807	0.71691	0.979777		1032	0	0.0532299	0.10646	0.0532299		1032	0.148622	0.0743112	0.0743112	0.0990816
1033	0.239534	0.399224	0.266149	0.186304	0.15969	0.266149	0.292764	0.212919		1033	0.645219	0.621322	0.693013	0.71691	0.71691	0.740807	0.740807	0.979777		1033	0	0.0532299	0.10646	0.0266149		1033	0.148622	0.0990816	0.0990816	0.0990816
1034	0.239534	0.399224	0.266149	0.186304	0.15969	0.292764	0.292764	0.212919		1034	0.645219	0.621322	0.693013	0.71691	0.71691	0.740807	0.764704	0.979777		1034	0	0.0798448	0.10646	0.0266149		1034	0.148622	0.0990816	0.0743112	0.0990816
1035	0.266149	0.399224	0.266149	0.212919	0.15969	0.292764	0.292764	0.212919		1035	0.645219	0.645219	0.693013	0.740807	0.71691	0.764704	0.764704	0.979777		1035	0	0.0798448	0.10646	0.0532299		1035	0.148622	0.0990816	0.0990816	0.0990816
1036	0.266149	0.372609	0.292764	0.239534	0.15969	0.292764	0.292764	0.212919		1036	0.645219	0.645219	0.693013	0.740807	0.71691	0.740807	0.764704	0.95588		1036	0	0.0798448	0.10646	0.0532299		1036	0.123852	0.0990816	0.0990816	0.123852
1037	0.266149	0.345994	0.292764	0.212919	0.15969	0.292764	0.266149	0.212919		1037	0.645219	0.645219	0.693013	0.71691	0.71691	0.740807	0.764704	0.95588		1037	0	0.0798448	0.0798448	0.0532299		1037	0.123852	0.0990816	0.0990816	0.123852
1038	0.292764	0.372609	0.292764	0.239534	0.186304	0.292764	0.266149	0.212919		1038	0.645219	0.645219	0.71691	0.740807	0.693013	0.740807	0.764704	0.95588		1038	0	0.0532299	0.10646	0.0532299		1038	0.148622	0.0990816	0.0990816	0.0990816
1039	0.292764	0.372609	0.292764	0.239534	0.15969	0.266149	0.266149	0.186304		1039	0.645219	0.621322	0.693013	0.764704	0.693013	0.740807	0.764704	0.931983		1039	0	0.0266149	0.10646	0.0532299		1039	0.148622	0.0990816	0.0990816	0.0990816
1040	0.292764	0.372609	0.319379	0.212919	0.15969	0.266149	0.266149	0.212919		1040	0.645219	0.645219	0.693013	0.764704	0.693013	0.71691	0.764704	0.908086		1040	0	0.0532299	0.10646	0.0532299		1040	0.148622	0.0990816	0.0990816	0.0990816
1041	0.292764	0.372609	0.319379	0.239534	0.15969	0.266149	0.266149	0.212919		1041	0.669116	0.669116	0.693013	0.764704	0.693013	0.71691	0.764704	0.908086		1041	0	0.0532299	0.10646	0.0532299		1041	0.148622	0.0990816	0.0990816	0.0990816
1042	0.266149	0.372609	0.345994	0.239534	0.186304	0.266149	0.266149	0.212919		1042	0.693013	0.645219	0.71691	0.788601	0.669116	0.71691	0.764704	0.884189		1042	0	0.0798448	0.10646	0.0532299		1042	0.148622	0.0990816	0.0990816	0.0990816
1043	0.266149	0.372609	0.345994	0.266149	0.186304	0.266149	0.266149	0.186304		1043	0.693013	0.645219	0.71691	0.764704	0.669116	0.71691	0.764704	0.884189		1043	0	0.0798448	0.0798448	0.0798448		1043	0.148622	0.0990816	0.123852	0.123852
1044	0.292764	0.399224	0.345994	0.239534	0.212919	0.266149	0.266149	0.212919		1044	0.693013	0.621322	0.71691	0.740807	0.693013	0.71691	0.764704	0.908086		1044	0	0.0798448	0.0798448	0.0798448		1044	0.148622	0.0990816	0.148622	0.123852
1045	0.319379	0.399224	0.372609	0.212919	0.212919	0.266149	0.266149	0.186304		1045	0.693013	0.597425	0.71691	0.740807	0.693013	0.71691	0.740807	0.908086		1045	0.0266149	0.0798448	0.0798448	0.0798448		1045	0.148622	0.0990816	0.123852	0.123852
1046	0.292764	0.399224	0.372609	0.212919	0.212919	0.266149	0.266149	0.186304		1046	0.693013	0.597425	0.71691	0.740807	0.71691	0.693013	0.740807	0.884189		1046	0.0266149	0.0798448	0.0798448	0.0798448		1046	0.123852	0.0990816	0.0990816	0.123852
1047	0.292764	0.399224	0.372609	0.212919	0.212919	0.266149	0.292764	0.15969		1047	0.693013	0.621322	0.740807	0.71691	0.693013	0.693013	0.764704	0.884189		1047	0.0532299	0.0798448	0.0798448	0.0798448		1047	0.123852	0.0990816	0.0990816	0.123852
1048	0.292764	0.399224	0.345994	0.186304	0.212919	0.266149	0.292764	0.15969		1048	0.693013	0.621322	0.740807	0.71691	0.693013	0.693013	0.740807	0.860292		1048	0.0532299	0.0798448	0.10646	0.0532299		1048	0.123852	0.123852	0.0990816	0.123852
1049	0.266149	0.399224	0.345994	0.186304	0.212919	0.266149	0.266149	0.133075		1049	0.693013	0.621322	0.71691	0.71691	0.71691	0.71691	0.764704	0.836395		1049	0.0532299	0.0798448	0.10646	0.0532299		1049	0.123852	0.123852	0.123852	0.148622
1050	0.266149	0.399224	0.345994	0.186304	0.212919	0.292764	0.266149	0.133075		1050	0.693013	0.621322	0.693013	0.71691	0.71691	0.71691	0.788601	0.836395		1050	0.0532299	0.0798448	0.10646	0.0532299		1050	0.123852	0.123852	0.123852	0.123852
1051	0.266149	0.399224	0.345994	0.15969	0.212919	0.292764	0.292764	0.133075		1051	0.693013	0.621322	0.669116	0.693013	0.71691	0.71691	0.788601	0.836395		1051	0.0532299	0.10646	0.133075	0.0532299		1051	0.148622	0.123852	0.123852	0.123852
1052	0.266149	0.399224	0.345994	0.15969	0.212919	0.292764	0.266149	0.133075		1052	0.693013	0.597425	0.645219	0.693013	0.740807	0.71691	0.812498	0.836395		1052	0.0532299	0.10646	0.133075	0.0266149		1052	0.148622	0.123852	0.123852	0.0990816
1053	0.266149	0.399224	0.372609	0.186304	0.212919	0.266149	0.266149	0.15969		1053	0.693013	0.597425	0.645219	0.71691	0.740807	0.71691	0.812498	0.836395		1053	0.0532299	0.0798448	0.133075	0.0266149		1053	0.123852	0.148622	0.123852	0.0990816
1054	0.266149	0.399224	0.372609	0.212919	0.212919	0.266149	0.266149	0.186304		1054	0.693013	0.621322	0.645219	0.71691	0.740807	0.693013	0.812498	0.836395		1054	0.0798448	0.0798448	0.133075	0.0532299		1054	0.123852	0.148622	0.148622	0.0990816
1055	0.266149	0.399224	0.372609	0.212919	0.186304	0.292764	0.266149	0.186304		1055	0.71691	0.621322	0.645219	0.740807	0.740807	0.693013	0.812498	0.836395		1055	0.0798448	0.0532299	0.15969	0.0532299		1055	0.123852	0.148622	0.148622	0.123852
1056	0.266149	0.399224	0.345994	0.212919	0.186304	0.292764	0.266149	0.186304		1056	0.71691	0.621322	0.669116	0.740807	0.764704	0.693013	0.812498	0.836395		1056	0.0798448	0.0532299	0.15969	0.0532299		1056	0.123852	0.173393	0.148622	0.123852
1057	0.266149	0.399224	0.345994	0.212919	0.186304	0.292764	0.239534	0.212919		1057	0.71691	0.621322	0.669116	0.740807	0.788601	0.693013	0.812498	0.836395		1057	0.0798448	0.0532299	0.133075	0.0798448		1057	0.123852	0.198163	0.148622	0.123852
1058	0.266149	0.399224	0.345994	0.212919	0.186304	0.292764	0.239534	0.186304		1058	0.71691	0.597425	0.669116	0.740807	0.812498	0.693013	0.812498	0.812498		1058	0.0532299	0.0532299	0.15969	0.10646		1058	0.123852	0.198163	0.148622	0.123852
1059	0.239534	0.399224	0.345994	0.212919	0.15969	0.292764	0.266149	0.186304		1059	0.71691	0.621322	0.669116	0.740807	0.836395	0.693013	0.812498	0.836395		1059	0.0266149	0.0532299	0.133075	0.10646		1059	0.148622	0.198163	0.148622	0.0990816
1060	0.239534	0.399224	0.345994	0.186304	0.186304	0.292764	0.266149	0.186304		1060	0.71691	0.597425	0.645219	0.764704	0.836395	0.669116	0.812498	0.836395		1060	0.0266149	0.0532299	0.133075	0.10646		1060	0.148622	0.222934	0.148622	0.0990816
1061	0.212919	0.399224	0.319379	0.212919	0.186304	0.292764	0.292764	0.212919		1061	0.71691	0.621322	0.669116	0.764704	0.836395	0.645219	0.788601	0.836395		1061	0	0.0532299	0.133075	0.10646		1061	0.148622	0.222934	0.148622	0.0990816
1062	0.212919	0.399224	0.292764	0.186304	0.186304	0.292764	0.292764	0.239534		1062	0.71691	0.621322	0.645219	0.764704	0.812498	0.621322	0.812498	0.860292		1062	0	0.0266149	0.133075	0.10646		1062	0.148622	0.222934	0.173393	0.0990816
1063	0.239534	0.399224	0.319379	0.186304	0.212919	0.292764	0.266149	0.212919		1063	0.693013	0.621322	0.645219	0.764704	0.836395	0.597425	0.812498	0.860292		1063	0	0.0266149	0.133075	0.10646		1063	0.148622	0.222934	0.173393	0.123852
1064	0.239534	0.399224	0.319379	0.186304	0.212919	0.292764	0.266149	0.212919		1064	0.693013	0.621322	0.645219	0.764704	0.836395	0.597425	0.788601	0.860292		1064	0.0266149	0.0532299	0.133075	0.0798448		1064	0.148622	0.222934	0.173393	0.123852
1065	0.239534	0.425839	0.319379	0.186304	0.212919	0.292764	0.266149	0.212919		1065	0.693013	0.621322	0.645219	0.764704	0.812498	0.597425	0.788601	0.836395		1065	0.0266149	0.0532299	0.15969	0.0798448		1065	0.148622	0.222934	0.173393	0.0990816
1066	0.266149	0.399224	0.319379	0.186304	0.212919	0.319379	0.266149	0.239534		1066	0.693013	0.621322	0.669116	0.764704	0.836395	0.597425	0.764704	0.836395		1066	0.0532299	0.0532299	0.15969	0.0798448		1066	0.148622	0.222934	0.173393	0.0990816
1067	0.292764	0.399224	0.319379	0.186304	0.212919	0.292764	0.292764	0.239534		1067	0.669116	0.621322	0.669116	0.788601	0.836395	0.597425	0.764704	0.836395		1067	0.0798448	0.0532299	0.15969	0.0798448		1067	0.173393	0.222934	0.173393	0.0990816
1068	0.266149	0.425839	0.345994	0.186304	0.212919	0.266149	0.292764	0.239534		1068	0.669116	0.621322	0.669116	0.788601	0.836395	0.597425	0.764704	0.836395		1068	0.0798448	0.0532299	0.133075	0.0798448		1068	0.198163	0.222934	0.173393	0.123852
1069	0.266149	0.425839	0.345994	0.186304	0.186304	0.266149	0.292764	0.212919		1069	0.669116	0.621322	0.669116	0.788601	0.860292	0.597425	0.764704	0.836395		1069	0.0532299	0.0532299	0.133075	0.0798448		1069	0.198163	0.247704	0.148622	0.0990816
1070	0.266149	0.425839	0.345994	0.15969	0.186304	0.292764	0.292764	0.212919		1070	0.645219	0.621322	0.669116	0.788601	0.860292	0.597425	0.764704	0.812498		1070	0.0532299	0.0266149	0.133075	0.0798448		1070	0.173393	0.222934	0.148622	0.0990816
1071	0.266149	0.452454	0.319379	0.15969	0.186304	0.319379	0.292764	0.239534		1071	0.645219	0.621322	0.669116	0.764704	0.860292	0.573528	0.764704	0.836395		1071	0.0532299	0.0266149	0.133075	0.0798448		1071	0.173393	0.222934	0.148622	0.0990816
1072	0.266149	0.452454	0.319379	0.186304	0.186304	0.319379	0.292764	0.239534		1072	0.669116	0.621322	0.693013	0.788601	0.836395	0.549631	0.764704	0.812498		1072	0.0266149	0.0266149	0.15969	0.0532299		1072	0.173393	0.198163	0.123852	0.0990816
1073	0.266149	0.452454	0.292764	0.186304	0.212919	0.319379	0.292764	0.239534		1073	0.693013	0.621322	0.669116	0.788601	0.860292	0.549631	0.764704	0.812498		1073	0.0266149	0.0532299	0.15969	0.0532299		1073	0.173393	0.198163	0.123852	0.0990816
1074	0.239534	0.479069	0.292764	0.15969	0.212919	0.345994	0.292764	0.239534		1074	0.693013	0.621322	0.669116	0.764704	0.860292	0.549631	0.764704	0.812498		1074	0.0266149	0.0532299	0.15969	0.0532299		1074	0.173393	0.222934	0.123852	0.0743112
1075	0.212919	0.479069	0.292764	0.15969	0.212919	0.345994	0.292764	0.239534		1075	0.669116	0.621322	0.669116	0.764704	0.860292	0.549631	0.740807	0.812498		1075	0.0266149	0.0798448	0.133075	0.0532299		1075	0.173393	0.198163	0.123852	0.0743112
1076	0.239534	0.452454	0.266149	0.15969	0.186304	0.345994	0.292764	0.239534		1076	0.693013	0.645219	0.693013	0.764704	0.884189	0.549631	0.764704	0.836395		1076	0.0266149	0.0798448	0.133075	0.0798448		1076	0.173393	0.198163	0.123852	0.0743112
1077	0.239534	0.425839	0.266149	0.186304	0.212919	0.345994	0.292764	0.239534		1077	0.693013	0.669116	0.669116	0.740807	0.884189	0.549631	0.764704	0.860292		1077	0.0266149	0.0532299	0.133075	0.0798448		1077	0.173393	0.173393	0.123852	0.0743112
1078	0.239534	0.425839	0.266149	0.212919	0.239534	0.345994	0.292764	0.239534		1078	0.693013	0.669116	0.693013	0.740807	0.908086	0.549631	0.764704	0.836395		1078	0.0266149	0.0798448	0.133075	0.0798448		1078	0.173393	0.173393	0.123852	0.0743112
1079	0.239534	0.425839	0.239534	0.212919	0.239534	0.345994	0.292764	0.239534		1079	0.693013	0.669116	0.693013	0.764704	0.884189	0.549631	0.764704	0.836395		1079	0.0266149	0.0532299	0.133075	0.0798448		1079	0.173393	0.173393	0.148622	0.0743112
1080	0.239534	0.425839	0.239534	0.212919	0.212919	0.372609	0.292764	0.239534		1080	0.693013	0.669116	0.693013	0.764704	0.884189	0.573528	0.764704	0.812498		1080	0.0266149	0.0798448	0.133075	0.0532299		1080	0.148622	0.198163	0.148622	0.0743112
1081	0.266149	0.425839	0.239534	0.212919	0.212919	0.372609	0.266149	0.212919		1081	0.693013	0.669116	0.693013	0.764704	0.884189	0.573528	0.764704	0.836395		1081	0.0266149	0.0798448	0.15969	0.0532299		1081	0.148622	0.222934	0.148622	0.0990816
1082	0.266149	0.425839	0.239534	0.186304	0.239534	0.372609	0.239534	0.212919		1082	0.693013	0.669116	0.693013	0.740807	0.884189	0.573528	0.740807	0.836395		1082	0.0266149	0.0798448	0.15969	0.0532299		1082	0.148622	0.222934	0.148622	0.0990816
1083	0.266149	0.399224	0.239534	0.186304	0.239534	0.399224	0.239534	0.212919		1083	0.71691	0.669116	0.71691	0.740807	0.884189	0.573528	0.740807	0.836395		1083	0.0266149	0.0798448	0.15969	0.0266149		1083	0.148622	0.222934	0.148622	0.0990816
1084	0.266149	0.399224	0.239534	0.186304	0.239534	0.399224	0.212919	0.212919		1084	0.71691	0.669116	0.71691	0.740807	0.860292	0.573528	0.740807	0.836395		1084	0.0266149	0.10646	0.15969	0.0266149		1084	0.123852	0.222934	0.148622	0.0990816
1085	0.266149	0.399224	0.239534	0.186304	0.239534	0.399224	0.212919	0.186304		1085	0.71691	0.669116	0.693013	0.740807	0.836395	0.573528	0.71691	0.836395		1085	0.0266149	0.10646	0.133075	0.0266149		1085	0.123852	0.222934	0.148622	0.0990816
1086	0.239534	0.372609	0.239534	0.186304	0.239534	0.399224	0.212919	0.212919		1086	0.740807	0.669116	0.693013	0.71691	0.836395	0.573528	0.693013	0.860292		1086	0.0266149	0.10646	0.15969	0.0266149		1086	0.123852	0.198163	0.123852	0.0990816
1087	0.239534	0.372609	0.239534	0.186304	0.212919	0.399224	0.212919	0.239534		1087	0.740807	0.669116	0.669116	0.71691	0.836395	0.573528	0.693013	0.860292		1087	0.0266149	0.10646	0.186304	0.0266149		1087	0.123852	0.198163	0.123852	0.0990816
1088	0.266149	0.345994	0.239534	0.186304	0.239534	0.372609	0.212919	0.239534		1088	0.740807	0.669116	0.669116	0.740807	0.812498	0.573528	0.693013	0.884189		1088	0.0266149	0.133075	0.186304	0.0532299		1088	0.123852	0.222934	0.123852	0.0990816
1089	0.266149	0.345994	0.239534	0.212919	0.212919	0.372609	0.212919	0.239534		1089	0.71691	0.645219	0.645219	0.71691	0.812498	0.549631	0.693013	0.908086		1089	0.0266149	0.10646	0.186304	0.0532299		1089	0.0990816	0.222934	0.123852	0.0990816
1090	0.266149	0.345994	0.239534	0.212919	0.212919	0.399224	0.186304	0.239534		1090	0.71691	0.645219	0.645219	0.71691	0.836395	0.549631	0.693013	0.884189		1090	0.0266149	0.10646	0.186304	0.0532299		1090	0.0990816	0.222934	0.148622	0.0743112
1091	0.266149	0.345994	0.239534	0.186304	0.239534	0.399224	0.15969	0.239534		1091	0.693013	0.645219	0.645219	0.71691	0.860292	0.549631	0.693013	0.884189		1091	0.0266149	0.133075	0.186304	0.0532299		1091	0.0990816	0.222934	0.148622	0.0743112
1092	0.266149	0.345994	0.239534	0.186304	0.239534	0.425839	0.186304	0.266149		1092	0.693013	0.669116	0.645219	0.71691	0.860292	0.525734	0.669116	0.884189		1092	0.0266149	0.133075	0.186304	0.0532299		1092	0.0990816	0.222934	0.148622	0.0743112
1093	0.292764	0.345994	0.239534	0.186304	0.266149	0.425839	0.186304	0.239534		1093	0.669116	0.669116	0.645219	0.693013	0.836395	0.525734	0.693013	0.908086		1093	0.0532299	0.133075	0.15969	0.0532299		1093	0.0990816	0.198163	0.148622	0.0495408
1094	0.292764	0.345994	0.212919	0.186304	0.239534	0.452454	0.186304	0.239534		1094	0.645219	0.669116	0.645219	0.693013	0.836395	0.525734	0.71691	0.908086		1094	0.0532299	0.133075	0.15969	0.0532299		1094	0.0743112	0.173393	0.148622	0.0743112
1095	0.292764	0.345994	0.212919	0.186304	0.239534	0.452454	0.186304	0.239534		1095	0.645219	0.669116	0.621322	0.693013	0.812498	0.525734	0.693013	0.908086		1095	0.0266149	0.133075	0.15969	0.0532299		1095	0.0743112	0.173393	0.148622	0.0743112
1096	0.266149	0.319379	0.212919	0.186304	0.266149	0.425839	0.186304	0.239534		1096	0.645219	0.669116	0.621322	0.693013	0.812498	0.549631	0.693013	0.931983		1096	0.0266149	0.133075	0.15969	0.0532299		1096	0.0743112	0.173393	0.148622	0.0495408
1097	0.266149	0.319379	0.212919	0.212919	0.266149	0.399224	0.15969	0.239534		1097	0.645219	0.645219	0.621322	0.693013	0.836395	0.549631	0.71691	0.931983		1097	0.0266149	0.133075	0.15969	0.0532299		1097	0.0743112	0.173393	0.148622	0.0495408
1098	0.266149	0.319379	0.239534	0.212919	0.292764	0.399224	0.15969	0.239534		1098	0.645219	0.669116	0.621322	0.693013	0.860292	0.549631	0.71691	0.931983		1098	0.0266149	0.10646	0.186304	0.0532299		1098	0.0495408	0.173393	0.148622	0.0247704
1099	0.266149	0.319379	0.212919	0.212919	0.266149	0.372609	0.133075	0.239534		1099	0.645219	0.669116	0.645219	0.693013	0.860292	0.525734	0.71691	0.931983		1099	0.0532299	0.10646	0.186304	0.0532299		1099	0.0743112	0.173393	0.148622	0.0247704
1100	0.239534	0.319379	0.212919	0.212919	0.266149	0.372609	0.133075	0.266149		1100	0.621322	0.669116	0.621322	0.693013	0.860292	0.525734	0.71691	0.95588		1100	0.0532299	0.10646	0.186304	0.0532299		1100	0.0990816	0.148622	0.148622	0.0247704
1101	0.239534	0.319379	0.212919	0.212919	0.266149	0.372609	0.133075	0.292764		1101	0.621322	0.669116	0.621322	0.693013	0.860292	0.525734	0.71691	0.95588		1101	0.0798448	0.10646	0.186304	0.0532299		1101	0.0990816	0.148622	0.173393	0.0247704
1102	0.212919	0.319379	0.239534	0.239534	0.266149	0.372609	0.133075	0.319379		1102	0.621322	0.645219	0.621322	0.693013	0.860292	0.525734	0.693013	0.95588		1102	0.0798448	0.0798448	0.186304	0.0266149		1102	0.123852	0.173393	0.173393	0.0247704
1103	0.239534	0.319379	0.239534	0.212919	0.266149	0.372609	0.10646	0.319379		1103	0.621322	0.669116	0.621322	0.669116	0.860292	0.549631	0.693013	0.95588		1103	0.10646	0.0798448	0.186304	0.0266149		1103	0.0990816	0.173393	0.148622	0.0247704
1104	0.239534	0.345994	0.239534	0.212919	0.266149	0.372609	0.133075	0.319379		1104	0.645219	0.669116	0.621322	0.669116	0.860292	0.573528	0.669116	0.95588		1104	0.10646	0.10646	0.186304	0.0532299		1104	0.123852	0.173393	0.148622	0.0247704
1105	0.239534	0.345994	0.212919	0.239534	0.266149	0.345994	0.133075	0.345994		1105	0.669116	0.645219	0.597425	0.669116	0.836395	0.573528	0.669116	0.979777		1105	0.0798448	0.10646	0.186304	0.0532299		1105	0.123852	0.173393	0.148622	0.0247704
1106	0.239534	0.345994	0.239534	0.212919	0.266149	0.345994	0.10646	0.345994		1106	0.693013	0.621322	0.597425	0.645219	0.836395	0.597425	0.645219	1.00367		1106	0.0798448	0.10646	0.186304	0.0532299		1106	0.123852	0.173393	0.148622	0.0247704
1107	0.266149	0.345994	0.239534	0.212919	0.292764	0.345994	0.133075	0.345994		1107	0.693013	0.621322	0.597425	0.645219	0.812498	0.573528	0.645219	1.00367		1107	0.0798448	0.10646	0.15969	0.0532299		1107	0.123852	0.173393	0.148622	0.0247704
1108	0.266149	0.319379	0.239534	0.212919	0.266149	0.345994	0.133075	0.345994		1108	0.693013	0.621322	0.597425	0.645219	0.812498	0.549631	0.645219	1.00367		1108	0.0798448	0.133075	0.15969	0.0532299		1108	0.123852	0.148622	0.148622	0.0247704
1109	0.266149	0.345994	0.212919	0.212919	0.266149	0.345994	0.133075	0.372609		1109	0.693013	0.621322	0.597425	0.645219	0.836395	0.549631	0.645219	1.00367		1109	0.0798448	0.133075	0.15969	0.0266149		1109	0.123852	0.148622	0.148622	0.0247704
1110	0.266149	0.372609	0.212919	0.212919	0.266149	0.345994	0.133075	0.372609		1110	0.693013	0.621322	0.597425	0.645219	0.836395	0.573528	0.645219	1.00367		1110	0.0798448	0.10646	0.133075	0.0266149		1110	0.123852	0.148622	0.148622	0.0247704
1111	0.266149	0.372609	0.239534	0.239534	0.266149	0.345994	0.15969	0.372609		1111	0.693013	0.597425	0.573528	0.645219	0.836395	0.573528	0.669116	1.00367		1111	0.0798448	0.10646	0.133075	0.0266149		1111	0.123852	0.148622	0.148622	0.0247704
1112	0.239534	0.372609	0.239534	0.266149	0.266149	0.345994	0.15969	0.372609		1112	0.669116	0.621322	0.549631	0.645219	0.836395	0.597425	0.669116	1.00367		1112	0.0798448	0.10646	0.133075	0.0532299		1112	0.123852	0.148622	0.148622	0.0495408
1113	0.266149	0.372609	0.239534	0.239534	0.266149	0.345994	0.15969	0.372609		1113	0.669116	0.621322	0.549631	0.645219	0.812498	0.621322	0.693013	1.00367		1113	0.0798448	0.10646	0.133075	0.0532299		1113	0.123852	0.148622	0.123852	0.0495408
1114	0.266149	0.372609	0.212919	0.239534	0.239534	0.372609	0.186304	0.372609		1114	0.669116	0.645219	0.573528	0.645219	0.836395	0.621322	0.693013	1.00367		1114	0.0798448	0.10646	0.133075	0.0798448		1114	0.123852	0.148622	0.148622	0.0495408
1115	0.266149	0.399224	0.212919	0.239534	0.239534	0.372609	0.186304	0.345994		1115	0.669116	0.621322	0.573528	0.645219	0.812498	0.645219	0.71691	0.979777		1115	0.0798448	0.10646	0.15969	0.10646		1115	0.123852	0.148622	0.148622	0.0495408
1116	0.292764	0.399224	0.239534	0.239534	0.239534	0.372609	0.186304	0.345994		1116	0.669116	0.621322	0.573528	0.645219	0.812498	0.645219	0.71691	0.979777		1116	0.0798448	0.10646	0.15969	0.0798448		1116	0.123852	0.148622	0.123852	0.0247704
1117	0.319379	0.399224	0.239534	0.239534	0.239534	0.372609	0.186304	0.345994		1117	0.669116	0.621322	0.597425	0.645219	0.812498	0.645219	0.740807	0.979777		1117	0.0798448	0.0798448	0.15969	0.0798448		1117	0.123852	0.148622	0.123852	0.0495408
1118	0.292764	0.425839	0.239534	0.239534	0.239534	0.372609	0.186304	0.345994		1118	0.669116	0.621322	0.597425	0.645219	0.836395	0.645219	0.740807	1.00367		1118	0.0532299	0.0798448	0.15969	0.0798448		1118	0.123852	0.148622	0.0990816	0.0743112
1119	0.292764	0.452454	0.266149	0.266149	0.266149	0.372609	0.212919	0.319379		1119	0.645219	0.621322	0.597425	0.621322	0.812498	0.645219	0.740807	1.02757		1119	0.0532299	0.0798448	0.15969	0.0798448		1119	0.123852	0.148622	0.0990816	0.0990816
1120	0.292764	0.479069	0.239534	0.266149	0.266149	0.372609	0.212919	0.319379		1120	0.669116	0.597425	0.597425	0.621322	0.788601	0.645219	0.740807	1.05147		1120	0.0798448	0.10646	0.15969	0.0532299		1120	0.123852	0.123852	0.0990816	0.0990816
1121	0.292764	0.505684	0.266149	0.292764	0.266149	0.372609	0.212919	0.292764		1121	0.669116	0.597425	0.573528	0.621322	0.788601	0.645219	0.764704	1.02757		1121	0.0532299	0.0798448	0.133075	0.0532299		1121	0.123852	0.123852	0.0743112	0.0990816
1122	0.319379	0.505684	0.266149	0.292764	0.266149	0.372609	0.212919	0.292764		1122	0.693013	0.573528	0.573528	0.597425	0.788601	0.621322	0.764704	1.00367		1122	0.0532299	0.0532299	0.133075	0.0532299		1122	0.148622	0.0990816	0.0743112	0.123852
1123	0.319379	0.479069	0.266149	0.292764	0.239534	0.372609	0.186304	0.292764		1123	0.693013	0.597425	0.549631	0.621322	0.788601	0.621322	0.764704	1.00367		1123	0.0266149	0.0798448	0.10646	0.0532299		1123	0.148622	0.0990816	0.0743112	0.123852
1124	0.292764	0.452454	0.239534	0.292764	0.266149	0.372609	0.212919	0.292764		1124	0.669116	0.621322	0.549631	0.621322	0.788601	0.621322	0.740807	1.00367		1124	0.0266149	0.0532299	0.10646	0.0532299		1124	0.148622	0.0990816	0.0495408	0.123852
1125	0.292764	0.452454	0.266149	0.292764	0.266149	0.372609	0.239534	0.292764		1125	0.669116	0.621322	0.525734	0.645219	0.812498	0.621322	0.740807	0.979777		1125	0.0266149	0.0532299	0.10646	0.0532299		1125	0.148622	0.0990816	0.0495408	0.123852
1126	0.292764	0.425839	0.266149	0.292764	0.292764	0.399224	0.239534	0.319379		1126	0.693013	0.621322	0.525734	0.645219	0.836395	0.621322	0.740807	1.00367		1126	0	0.0532299	0.10646	0.0266149		1126	0.123852	0.0990816	0.0495408	0.148622
1127	0.266149	0.452454	0.239534	0.292764	0.292764	0.399224	0.212919	0.345994		1127	0.693013	0.621322	0.525734	0.645219	0.860292	0.621322	0.740807	1.00367		1127	0	0.0532299	0.10646	0.0266149		1127	0.0990816	0.0990816	0.0743112	0.148622
1128	0.292764	0.452454	0.212919	0.266149	0.292764	0.372609	0.212919	0.345994		1128	0.693013	0.621322	0.525734	0.645219	0.860292	0.621322	0.740807	1.00367		1128	0	0.0532299	0.10646	0		1128	0.0990816	0.0990816	0.0495408	0.148622
1129	0.292764	0.452454	0.186304	0.266149	0.319379	0.372609	0.239534	0.372609		1129	0.693013	0.597425	0.525734	0.621322	0.860292	0.621322	0.740807	1.02757		1129	0	0.0532299	0.133075	0.0266149		1129	0.0990816	0.0990816	0.0495408	0.148622
1130	0.292764	0.425839	0.212919	0.266149	0.319379	0.399224	0.239534	0.372609		1130	0.669116	0.597425	0.525734	0.621322	0.860292	0.597425	0.740807	1.02757		1130	0	0.0532299	0.10646	0		1130	0.0990816	0.0990816	0.0495408	0.148622
1131	0.319379	0.452454	0.212919	0.266149	0.319379	0.399224	0.212919	0.372609		1131	0.645219	0.597425	0.525734	0.645219	0.836395	0.597425	0.740807	1.05147		1131	0	0.0532299	0.10646	0.0266149		1131	0.0990816	0.0743112	0.0495408	0.148622
1132	0.292764	0.452454	0.212919	0.292764	0.319379	0.399224	0.212919	0.345994		1132	0.645219	0.621322	0.501837	0.645219	0.836395	0.597425	0.71691	1.05147		1132	0	0.0532299	0.10646	0.0266149		1132	0.0990816	0.0743112	0.0495408	0.148622
1133	0.292764	0.452454	0.239534	0.266149	0.345994	0.399224	0.212919	0.345994		1133	0.669116	0.645219	0.525734	0.645219	0.836395	0.621322	0.71691	1.07536		1133	0	0.0532299	0.10646	0.0266149		1133	0.0990816	0.0743112	0.0247704	0.173393
1134	0.292764	0.452454	0.212919	0.266149	0.319379	0.399224	0.212919	0.345994		1134	0.645219	0.645219	0.549631	0.645219	0.812498	0.645219	0.71691	1.07536		1134	0	0.0532299	0.10646	0.0532299		1134	0.0990816	0.0743112	0.0247704	0.173393
1135	0.319379	0.452454	0.239534	0.239534	0.319379	0.399224	0.212919	0.345994		1135	0.645219	0.645219	0.549631	0.621322	0.812498	0.645219	0.71691	1.07536		1135	0	0.0532299	0.10646	0.0532299		1135	0.0990816	0.0743112	0.0247704	0.198163
1136	0.319379	0.425839	0.212919	0.239534	0.292764	0.399224	0.212919	0.345994		1136	0.621322	0.645219	0.549631	0.621322	0.812498	0.669116	0.693013	1.05147		1136	0.0266149	0.0532299	0.10646	0.0266149		1136	0.0990816	0.0990816	0.0247704	0.198163
1137	0.319379	0.425839	0.212919	0.239534	0.292764	0.399224	0.239534	0.345994		1137	0.621322	0.645219	0.549631	0.645219	0.812498	0.693013	0.669116	1.07536		1137	0.0532299	0.0798448	0.0798448	0.0266149		1137	0.0990816	0.0990816	0.0495408	0.173393
1138	0.319379	0.425839	0.212919	0.239534	0.292764	0.399224	0.239534	0.319379		1138	0.621322	0.669116	0.549631	0.669116	0.812498	0.693013	0.645219	1.05147		1138	0.0532299	0.0798448	0.10646	0.0266149		1138	0.123852	0.0990816	0.0495408	0.173393
1139	0.319379	0.425839	0.239534	0.239534	0.292764	0.372609	0.239534	0.319379		1139	0.621322	0.669116	0.549631	0.669116	0.788601	0.71691	0.621322	1.05147		1139	0.0532299	0.0798448	0.133075	0.0266149		1139	0.123852	0.0743112	0.0495408	0.148622
1140	0.319379	0.425839	0.239534	0.239534	0.266149	0.372609	0.212919	0.319379		1140	0.621322	0.693013	0.549631	0.669116	0.812498	0.693013	0.597425	1.05147		1140	0.0532299	0.0798448	0.133075	0.0266149		1140	0.123852	0.0743112	0.0495408	0.148622
1141	0.319379	0.399224	0.266149	0.239534	0.292764	0.345994	0.212919	0.319379		1141	0.621322	0.693013	0.549631	0.669116	0.812498	0.693013	0.597425	1.05147		1141	0.0532299	0.0798448	0.133075	0.0266149		1141	0.123852	0.0990816	0.0495408	0.173393
1142	0.292764	0.399224	0.292764	0.266149	0.292764	0.345994	0.212919	0.319379		1142	0.621322	0.693013	0.525734	0.669116	0.812498	0.693013	0.573528	1.05147		1142	0.0532299	0.0798448	0.15969	0.0266149		1142	0.123852	0.0990816	0.0495408	0.148622
1143	0.319379	0.372609	0.319379	0.266149	0.292764	0.345994	0.212919	0.319379		1143	0.645219	0.693013	0.525734	0.669116	0.836395	0.669116	0.597425	1.05147		1143	0.0532299	0.0798448	0.186304	0.0266149		1143	0.0990816	0.0990816	0.0495408	0.148622
1144	0.319379	0.372609	0.292764	0.292764	0.292764	0.319379	0.212919	0.319379		1144	0.669116	0.669116	0.525734	0.669116	0.836395	0.669116	0.597425	1.05147		1144	0.0798448	0.0798448	0.186304	0.0266149		1144	0.0990816	0.0990816	0.0495408	0.148622
1145	0.319379	0.372609	0.292764	0.319379	0.266149	0.319379	0.186304	0.345994		1145	0.693013	0.669116	0.525734	0.645219	0.836395	0.645219	0.597425	1.02757		1145	0.10646	0.0532299	0.186304	0.0532299		1145	0.0990816	0.0990816	0.0495408	0.148622
1146	0.319379	0.372609	0.292764	0.319379	0.266149	0.345994	0.186304	0.345994		1146	0.693013	0.669116	0.525734	0.669116	0.836395	0.621322	0.597425	1.02757		1146	0.10646	0.0532299	0.186304	0.0532299		1146	0.0990816	0.0990816	0.0495408	0.123852
1147	0.319379	0.372609	0.292764	0.319379	0.266149	0.345994	0.186304	0.372609		1147	0.693013	0.669116	0.525734	0.669116	0.836395	0.621322	0.621322	1.02757		1147	0.10646	0.0532299	0.186304	0.0532299		1147	0.0990816	0.0990816	0.0743112	0.123852
1148	0.319379	0.372609	0.292764	0.319379	0.266149	0.345994	0.186304	0.399224		1148	0.693013	0.669116	0.525734	0.669116	0.836395	0.621322	0.621322	1.02757		1148	0.10646	0.0798448	0.15969	0.0532299		1148	0.123852	0.0990816	0.0743112	0.123852
1149	0.319379	0.372609	0.266149	0.319379	0.239534	0.345994	0.212919	0.399224		1149	0.669116	0.645219	0.549631	0.669116	0.812498	0.621322	0.645219	1.02757		1149	0.10646	0.0798448	0.15969	0.0532299		1149	0.123852	0.123852	0.0743112	0.123852
1150	0.319379	0.345994	0.239534	0.319379	0.239534	0.345994	0.212919	0.399224		1150	0.669116	0.645219	0.549631	0.669116	0.812498	0.621322	0.669116	1.00367		1150	0.10646	0.0798448	0.15969	0.0532299		1150	0.123852	0.0990816	0.0743112	0.123852
1151	0.345994	0.345994	0.239534	0.319379	0.239534	0.345994	0.212919	0.372609		1151	0.669116	0.621322	0.549631	0.669116	0.812498	0.645219	0.669116	1.00367		1151	0.0798448	0.0798448	0.15969	0.0532299		1151	0.148622	0.0990816	0.0743112	0.123852
1152	0.345994	0.345994	0.239534	0.319379	0.212919	0.345994	0.212919	0.372609		1152	0.669116	0.621322	0.525734	0.669116	0.812498	0.645219	0.669116	1.00367		1152	0.0798448	0.0798448	0.15969	0.0532299		1152	0.148622	0.0990816	0.0743112	0.123852
1153	0.345994	0.345994	0.239534	0.319379	0.212919	0.345994	0.212919	0.372609		1153	0.669116	0.621322	0.525734	0.669116	0.788601	0.645219	0.693013	0.979777		1153	0.0532299	0.0798448	0.15969	0.0532299		1153	0.148622	0.0990816	0.0743112	0.123852
1154	0.345994	0.319379	0.239534	0.319379	0.212919	0.345994	0.239534	0.372609		1154	0.669116	0.621322	0.525734	0.693013	0.788601	0.669116	0.693013	0.979777		1154	0.0532299	0.0798448	0.15969	0.0266149		1154	0.148622	0.0990816	0.0990816	0.123852
1155	0.345994	0.345994	0.239534	0.319379	0.212919	0.345994	0.239534	0.372609		1155	0.669116	0.621322	0.525734	0.693013	0.764704	0.693013	0.669116	0.979777		1155	0.0266149	0.0798448	0.15969	0.0532299		1155	0.148622	0.0990816	0.0990816	0.123852
1156	0.345994	0.345994	0.239534	0.319379	0.212919	0.345994	0.239534	0.372609		1156	0.645219	0.621322	0.525734	0.693013	0.740807	0.693013	0.693013	0.979777		1156	0.0266149	0.0798448	0.186304	0.0532299		1156	0.148622	0.0990816	0.123852	0.123852
1157	0.372609	0.345994	0.239534	0.292764	0.212919	0.345994	0.239534	0.372609		1157	0.645219	0.621322	0.525734	0.693013	0.740807	0.71691	0.669116	0.979777		1157	0	0.10646	0.186304	0.0532299		1157	0.148622	0.0990816	0.123852	0.0990816
1158	0.372609	0.345994	0.239534	0.292764	0.212919	0.372609	0.266149	0.372609		1158	0.645219	0.621322	0.525734	0.693013	0.764704	0.71691	0.669116	0.95588		1158	0.0266149	0.10646	0.212919	0.0798448		1158	0.148622	0.0990816	0.123852	0.123852
1159	0.399224	0.372609	0.239534	0.319379	0.212919	0.372609	0.266149	0.372609		1159	0.669116	0.645219	0.525734	0.693013	0.740807	0.71691	0.669116	0.95588		1159	0.0266149	0.10646	0.186304	0.0798448		1159	0.173393	0.123852	0.123852	0.123852
1160	0.399224	0.372609	0.239534	0.319379	0.212919	0.372609	0.266149	0.345994		1160	0.669116	0.645219	0.525734	0.669116	0.740807	0.71691	0.669116	0.95588		1160	0.0266149	0.10646	0.186304	0.0798448		1160	0.173393	0.123852	0.123852	0.123852
1161	0.399224	0.372609	0.239534	0.319379	0.212919	0.399224	0.266149	0.319379		1161	0.669116	0.645219	0.525734	0.669116	0.740807	0.71691	0.693013	0.979777		1161	0.0266149	0.0798448	0.186304	0.0798448		1161	0.173393	0.0990816	0.123852	0.123852
1162	0.425839	0.372609	0.239534	0.345994	0.186304	0.399224	0.266149	0.319379		1162	0.693013	0.645219	0.501837	0.669116	0.764704	0.71691	0.693013	0.979777		1162	0.0266149	0.0532299	0.212919	0.10646		1162	0.173393	0.0990816	0.123852	0.123852
1163	0.425839	0.372609	0.239534	0.345994	0.15969	0.372609	0.292764	0.319379		1163	0.693013	0.621322	0.501837	0.669116	0.740807	0.71691	0.693013	0.979777		1163	0.0266149	0.0532299	0.186304	0.10646		1163	0.173393	0.0743112	0.123852	0.148622
1164	0.399224	0.372609	0.212919	0.345994	0.186304	0.372609	0.292764	0.319379		1164	0.693013	0.597425	0.501837	0.645219	0.764704	0.71691	0.693013	1.00367		1164	0.0266149	0.0532299	0.186304	0.133075		1164	0.148622	0.0743112	0.123852	0.148622
1165	0.399224	0.372609	0.212919	0.372609	0.15969	0.372609	0.266149	0.319379		1165	0.669116	0.597425	0.525734	0.645219	0.764704	0.71691	0.693013	1.00367		1165	0	0.0532299	0.186304	0.133075		1165	0.148622	0.0743112	0.123852	0.148622
1166	0.399224	0.372609	0.239534	0.345994	0.15969	0.345994	0.266149	0.319379		1166	0.669116	0.597425	0.525734	0.645219	0.788601	0.693013	0.693013	1.00367		1166	0	0.0532299	0.15969	0.10646		1166	0.123852	0.0743112	0.123852	0.173393
1167	0.372609	0.345994	0.239534	0.345994	0.15969	0.319379	0.292764	0.319379		1167	0.645219	0.597425	0.525734	0.645219	0.764704	0.693013	0.669116	1.02757		1167	0	0.0532299	0.15969	0.0798448		1167	0.123852	0.0743112	0.0990816	0.148622
1168	0.372609	0.345994	0.239534	0.345994	0.15969	0.319379	0.266149	0.345994		1168	0.645219	0.597425	0.525734	0.669116	0.764704	0.669116	0.669116	1.02757		1168	0	0.0532299	0.15969	0.0798448		1168	0.123852	0.0743112	0.0990816	0.148622
1169	0.372609	0.345994	0.266149	0.345994	0.15969	0.319379	0.266149	0.345994		1169	0.645219	0.597425	0.525734	0.669116	0.740807	0.669116	0.669116	1.02757		1169	0	0.0532299	0.133075	0.0798448		1169	0.123852	0.0743112	0.0743112	0.148622
1170	0.372609	0.345994	0.266149	0.319379	0.186304	0.319379	0.266149	0.372609		1170	0.645219	0.597425	0.501837	0.669116	0.740807	0.645219	0.669116	1.02757		1170	0.0266149	0.0532299	0.133075	0.10646		1170	0.123852	0.0990816	0.0743112	0.148622
1171	0.345994	0.345994	0.266149	0.319379	0.186304	0.319379	0.266149	0.372609		1171	0.669116	0.597425	0.501837	0.693013	0.740807	0.621322	0.669116	1.02757		1171	0.0266149	0.0532299	0.133075	0.10646		1171	0.123852	0.123852	0.0990816	0.123852
1172	0.319379	0.345994	0.292764	0.319379	0.186304	0.319379	0.292764	0.345994		1172	0.669116	0.597425	0.501837	0.669116	0.71691	0.621322	0.669116	1.00367		1172	0.0266149	0.0532299	0.133075	0.133075		1172	0.0990816	0.0990816	0.0990816	0.123852
1173	0.345994	0.345994	0.319379	0.319379	0.186304	0.319379	0.292764	0.345994		1173	0.669116	0.597425	0.501837	0.669116	0.71691	0.597425	0.693013	1.00367		1173	0.0266149	0.0532299	0.133075	0.133075		1173	0.123852	0.0990816	0.0990816	0.0990816
1174	0.345994	0.345994	0.319379	0.319379	0.15969	0.345994	0.292764	0.319379		1174	0.645219	0.597425	0.501837	0.669116	0.71691	0.573528	0.693013	1.00367		1174	0.0266149	0.0532299	0.133075	0.10646		1174	0.123852	0.0990816	0.123852	0.0990816
1175	0.345994	0.345994	0.319379	0.319379	0.186304	0.345994	0.292764	0.345994		1175	0.621322	0.597425	0.47794	0.645219	0.71691	0.549631	0.71691	1.00367		1175	0.0266149	0.0532299	0.133075	0.10646		1175	0.123852	0.0990816	0.148622	0.0990816
1176	0.372609	0.372609	0.292764	0.292764	0.186304	0.319379	0.266149	0.345994		1176	0.597425	0.597425	0.454043	0.645219	0.740807	0.549631	0.740807	1.00367		1176	0.0266149	0.0532299	0.133075	0.10646		1176	0.148622	0.0990816	0.148622	0.0990816
1177	0.372609	0.372609	0.266149	0.292764	0.186304	0.319379	0.266149	0.345994		1177	0.621322	0.597425	0.430146	0.645219	0.740807	0.525734	0.740807	1.00367		1177	0.0266149	0.0532299	0.133075	0.0798448		1177	0.148622	0.0990816	0.123852	0.0990816
1178	0.372609	0.372609	0.266149	0.292764	0.212919	0.319379	0.292764	0.372609		1178	0.597425	0.597425	0.430146	0.669116	0.71691	0.525734	0.71691	1.00367		1178	0.0266149	0.0798448	0.133075	0.0532299		1178	0.148622	0.0743112	0.123852	0.0990816
1179	0.372609	0.372609	0.239534	0.266149	0.212919	0.319379	0.292764	0.372609		1179	0.597425	0.597425	0.454043	0.669116	0.71691	0.501837	0.740807	0.979777		1179	0.0266149	0.0798448	0.133075	0.0532299		1179	0.148622	0.0743112	0.123852	0.0990816
1180	0.372609	0.372609	0.239534	0.266149	0.239534	0.319379	0.292764	0.372609		1180	0.621322	0.597425	0.430146	0.693013	0.71691	0.501837	0.740807	0.979777		1180	0.0532299	0.0532299	0.133075	0.0266149		1180	0.148622	0.0743112	0.123852	0.0990816
1181	0.372609	0.372609	0.266149	0.266149	0.239534	0.292764	0.292764	0.399224		1181	0.645219	0.621322	0.430146	0.71691	0.71691	0.501837	0.740807	0.95588		1181	0.0532299	0.0532299	0.10646	0.0266149		1181	0.148622	0.0990816	0.148622	0.0990816
1182	0.345994	0.399224	0.266149	0.266149	0.266149	0.292764	0.292764	0.372609		1182	0.645219	0.621322	0.430146	0.71691	0.71691	0.501837	0.740807	0.979777		1182	0.0532299	0.0532299	0.10646	0.0266149		1182	0.148622	0.0990816	0.148622	0.0990816
1183	0.319379	0.399224	0.266149	0.266149	0.292764	0.319379	0.292764	0.372609		1183	0.645219	0.621322	0.430146	0.71691	0.740807	0.501837	0.71691	1.00367		1183	0.0532299	0.0532299	0.10646	0.0266149		1183	0.123852	0.0990816	0.148622	0.0990816
1184	0.319379	0.372609	0.266149	0.266149	0.292764	0.319379	0.292764	0.399224		1184	0.621322	0.645219	0.454043	0.693013	0.740807	0.501837	0.740807	1.02757		1184	0.0532299	0.0532299	0.10646	0.0266149		1184	0.123852	0.123852	0.148622	0.0743112
1185	0.319379	0.372609	0.266149	0.266149	0.292764	0.292764	0.292764	0.399224		1185	0.645219	0.645219	0.454043	0.693013	0.740807	0.525734	0.740807	1.02757		1185	0.0532299	0.0266149	0.0798448	0.0266149		1185	0.123852	0.123852	0.148622	0.0743112
1186	0.292764	0.372609	0.292764	0.266149	0.292764	0.266149	0.292764	0.399224		1186	0.645219	0.645219	0.454043	0.71691	0.740807	0.549631	0.764704	1.02757		1186	0.0532299	0.0266149	0.10646	0.0266149		1186	0.123852	0.123852	0.123852	0.0495408
1187	0.292764	0.372609	0.319379	0.292764	0.292764	0.292764	0.292764	0.425839		1187	0.645219	0.645219	0.454043	0.71691	0.71691	0.549631	0.788601	1.05147		1187	0.0266149	0.0266149	0.10646	0.0266149		1187	0.123852	0.123852	0.123852	0.0247704
1188	0.319379	0.372609	0.319379	0.319379	0.319379	0.266149	0.292764	0.425839		1188	0.645219	0.645219	0.47794	0.71691	0.740807	0.549631	0.764704	1.05147		1188	0.0266149	0.0532299	0.10646	0.0266149		1188	0.123852	0.0990816	0.0990816	0.0247704
1189	0.319379	0.372609	0.319379	0.292764	0.319379	0.266149	0.292764	0.452454		1189	0.669116	0.645219	0.47794	0.693013	0.740807	0.573528	0.764704	1.05147		1189	0.0266149	0.0532299	0.10646	0.0266149		1189	0.0990816	0.0990816	0.0990816	0.0247704
1190	0.319379	0.399224	0.319379	0.292764	0.345994	0.266149	0.319379	0.452454		1190	0.669116	0.645219	0.47794	0.693013	0.764704	0.573528	0.764704	1.07536		1190	0.0266149	0.0532299	0.0798448	0.0266149		1190	0.0990816	0.0990816	0.0743112	0.0247704
1191	0.345994	0.399224	0.345994	0.292764	0.372609	0.266149	0.319379	0.452454		1191	0.669116	0.645219	0.47794	0.71691	0.740807	0.573528	0.764704	1.07536		1191	0.0266149	0.0532299	0.10646	0.0532299		1191	0.0990816	0.123852	0.0743112	0.0247704
1192	0.345994	0.425839	0.345994	0.292764	0.372609	0.266149	0.319379	0.452454		1192	0.669116	0.645219	0.454043	0.71691	0.740807	0.573528	0.788601	1.07536		1192	0.0266149	0.0532299	0.10646	0.0532299		1192	0.0990816	0.123852	0.0743112	0.0495408
1193	0.345994	0.452454	0.345994	0.292764	0.372609	0.292764	0.292764	0.452454		1193	0.669116	0.645219	0.47794	0.71691	0.740807	0.573528	0.788601	1.07536		1193	0.0266149	0.0532299	0.133075	0.0532299		1193	0.123852	0.123852	0.0743112	0.0247704
1194	0.319379	0.425839	0.345994	0.292764	0.372609	0.292764	0.266149	0.452454		1194	0.693013	0.621322	0.47794	0.71691	0.740807	0.549631	0.812498	1.05147		1194	0.0266149	0.0798448	0.10646	0.0532299		1194	0.123852	0.123852	0.0990816	0.0247704
1195	0.319379	0.399224	0.319379	0.292764	0.345994	0.292764	0.266149	0.452454		1195	0.693013	0.621322	0.501837	0.71691	0.740807	0.549631	0.812498	1.05147		1195	0	0.0798448	0.10646	0.0532299		1195	0.123852	0.123852	0.123852	0.0495408
1196	0.319379	0.372609	0.345994	0.319379	0.345994	0.292764	0.266149	0.479069		1196	0.693013	0.621322	0.501837	0.71691	0.740807	0.549631	0.788601	1.05147		1196	0	0.0532299	0.10646	0.0532299		1196	0.123852	0.123852	0.123852	0.0495408
1197	0.319379	0.372609	0.345994	0.319379	0.345994	0.292764	0.266149	0.452454		1197	0.693013	0.621322	0.501837	0.71691	0.740807	0.573528	0.788601	1.05147		1197	0	0.0532299	0.10646	0.0532299		1197	0.123852	0.123852	0.148622	0.0495408
1198	0.319379	0.372609	0.345994	0.319379	0.345994	0.292764	0.239534	0.452454		1198	0.693013	0.621322	0.501837	0.71691	0.740807	0.573528	0.788601	1.05147		1198	0	0.0532299	0.10646	0.0266149		1198	0.0990816	0.123852	0.123852	0.0495408
1199	0.292764	0.372609	0.345994	0.319379	0.319379	0.319379	0.239534	0.452454		1199	0.693013	0.597425	0.47794	0.693013	0.764704	0.573528	0.812498	1.05147		1199	0.0266149	0.0532299	0.10646	0.0532299		1199	0.0990816	0.148622	0.148622	0.0495408
1200	0.319379	0.372609	0.319379	0.292764	0.319379	0.319379	0.239534	0.479069		1200	0.693013	0.573528	0.47794	0.693013	0.764704	0.597425	0.788601	1.05147		1200	0.0266149	0.0532299	0.10646	0.0532299		1200	0.123852	0.148622	0.148622	0.0495408
1201	0.345994	0.372609	0.292764	0.292764	0.292764	0.292764	0.212919	0.479069		1201	0.693013	0.573528	0.47794	0.669116	0.764704	0.597425	0.764704	1.05147		1201	0.0266149	0.0266149	0.10646	0.0266149		1201	0.123852	0.148622	0.148622	0.0495408
1202	0.345994	0.345994	0.266149	0.266149	0.292764	0.292764	0.212919	0.452454		1202	0.693013	0.573528	0.47794	0.669116	0.764704	0.597425	0.764704	1.05147		1202	0.0266149	0.0266149	0.10646	0.0266149		1202	0.123852	0.148622	0.148622	0.0495408
1203	0.319379	0.372609	0.266149	0.266149	0.319379	0.292764	0.212919	0.452454		1203	0.693013	0.573528	0.47794	0.669116	0.764704	0.573528	0.788601	1.07536		1203	0.0266149	0.0266149	0.10646	0.0532299		1203	0.123852	0.123852	0.148622	0.0495408
1204	0.345994	0.399224	0.292764	0.239534	0.292764	0.292764	0.212919	0.452454		1204	0.669116	0.573528	0.501837	0.669116	0.740807	0.573528	0.812498	1.05147		1204	0.0266149	0.0266149	0.133075	0.0532299		1204	0.0990816	0.148622	0.148622	0.0743112
1205	0.345994	0.399224	0.292764	0.239534	0.292764	0.292764	0.239534	0.425839		1205	0.669116	0.573528	0.501837	0.669116	0.740807	0.573528	0.812498	1.05147		1205	0.0266149	0.0266149	0.133075	0.0532299		1205	0.0990816	0.148622	0.123852	0.0495408
1206	0.372609	0.372609	0.292764	0.239534	0.292764	0.292764	0.239534	0.425839		1206	0.669116	0.573528	0.525734	0.645219	0.740807	0.597425	0.812498	1.05147		1206	0.0266149	0.0266149	0.133075	0.0798448		1206	0.0990816	0.148622	0.123852	0.0495408
1207	0.372609	0.372609	0.292764	0.239534	0.292764	0.292764	0.212919	0.425839		1207	0.669116	0.597425	0.525734	0.645219	0.740807	0.597425	0.836395	1.05147		1207	0.0266149	0.0266149	0.133075	0.0798448		1207	0.0990816	0.173393	0.0990816	0.0495408
1208	0.372609	0.399224	0.266149	0.239534	0.292764	0.292764	0.212919	0.452454		1208	0.669116	0.597425	0.525734	0.645219	0.740807	0.597425	0.860292	1.05147		1208	0.0266149	0.0266149	0.133075	0.10646		1208	0.0990816	0.198163	0.0990816	0.0495408
1209	0.372609	0.399224	0.292764	0.266149	0.292764	0.292764	0.212919	0.425839		1209	0.645219	0.597425	0.525734	0.645219	0.740807	0.621322	0.836395	1.05147		1209	0.0266149	0.0266149	0.133075	0.10646		1209	0.123852	0.198163	0.0990816	0.0495408
1210	0.399224	0.372609	0.292764	0.266149	0.292764	0.319379	0.212919	0.425839		1210	0.645219	0.621322	0.525734	0.621322	0.740807	0.621322	0.812498	1.05147		1210	0.0266149	0.0266149	0.133075	0.10646		1210	0.123852	0.198163	0.0990816	0.0495408
1211	0.372609	0.372609	0.292764	0.266149	0.292764	0.319379	0.212919	0.399224		1211	0.645219	0.621322	0.525734	0.597425	0.740807	0.645219	0.812498	1.05147		1211	0.0266149	0.0532299	0.15969	0.10646		1211	0.123852	0.198163	0.0990816	0.0495408
1212	0.372609	0.372609	0.292764	0.292764	0.292764	0.345994	0.212919	0.425839		1212	0.621322	0.597425	0.501837	0.597425	0.740807	0.621322	0.812498	1.07536		1212	0.0266149	0.0532299	0.186304	0.10646		1212	0.123852	0.198163	0.0990816	0.0743112
1213	0.372609	0.372609	0.292764	0.292764	0.292764	0.345994	0.186304	0.425839		1213	0.621322	0.573528	0.501837	0.597425	0.740807	0.621322	0.836395	1.05147		1213	0.0266149	0.0798448	0.186304	0.10646		1213	0.123852	0.198163	0.0990816	0.0495408
1214	0.372609	0.372609	0.266149	0.292764	0.292764	0.345994	0.186304	0.399224		1214	0.621322	0.597425	0.501837	0.597425	0.764704	0.645219	0.812498	1.05147		1214	0.0266149	0.0798448	0.186304	0.10646		1214	0.123852	0.198163	0.0743112	0.0495408
1215	0.345994	0.372609	0.266149	0.292764	0.292764	0.372609	0.186304	0.372609		1215	0.621322	0.597425	0.501837	0.597425	0.764704	0.645219	0.836395	1.07536		1215	0.0266149	0.0798448	0.212919	0.133075		1215	0.0990816	0.198163	0.0495408	0.0495408
1216	0.372609	0.372609	0.266149	0.292764	0.292764	0.345994	0.186304	0.372609		1216	0.621322	0.597425	0.47794	0.621322	0.764704	0.621322	0.836395	1.05147		1216	0.0266149	0.0798448	0.239534	0.133075		1216	0.0990816	0.198163	0.0743112	0.0495408
1217	0.345994	0.399224	0.292764	0.292764	0.292764	0.345994	0.186304	0.345994		1217	0.597425	0.621322	0.501837	0.621322	0.764704	0.621322	0.860292	1.05147		1217	0.0266149	0.0532299	0.239534	0.133075		1217	0.0743112	0.198163	0.0743112	0.0495408
1218	0.345994	0.399224	0.292764	0.292764	0.292764	0.319379	0.15969	0.345994		1218	0.597425	0.621322	0.47794	0.645219	0.764704	0.621322	0.860292	1.07536		1218	0.0266149	0.0532299	0.239534	0.133075		1218	0.0743112	0.198163	0.0495408	0.0495408
1219	0.345994	0.399224	0.292764	0.292764	0.292764	0.319379	0.15969	0.319379		1219	0.597425	0.621322	0.501837	0.645219	0.764704	0.621322	0.860292	1.07536		1219	0.0266149	0.0532299	0.239534	0.133075		1219	0.0495408	0.198163	0.0495408	0.0743112
1220	0.372609	0.399224	0.292764	0.292764	0.292764	0.345994	0.15969	0.319379		1220	0.597425	0.645219	0.501837	0.669116	0.788601	0.621322	0.836395	1.07536		1220	0.0266149	0.0532299	0.212919	0.133075		1220	0.0495408	0.198163	0.0495408	0.0743112
1221	0.372609	0.372609	0.292764	0.292764	0.292764	0.345994	0.15969	0.319379		1221	0.597425	0.621322	0.501837	0.669116	0.788601	0.621322	0.812498	1.07536		1221	0.0266149	0.0798448	0.212919	0.133075		1221	0.0743112	0.198163	0.0495408	0.0990816
1222	0.399224	0.399224	0.292764	0.266149	0.292764	0.345994	0.15969	0.319379		1222	0.597425	0.597425	0.501837	0.669116	0.764704	0.621322	0.788601	1.07536		1222	0.0266149	0.10646	0.239534	0.133075		1222	0.0743112	0.198163	0.0495408	0.0743112
1223	0.372609	0.425839	0.292764	0.266149	0.292764	0.345994	0.15969	0.345994		1223	0.621322	0.597425	0.525734	0.669116	0.764704	0.621322	0.788601	1.05147		1223	0.0266149	0.10646	0.239534	0.133075		1223	0.0743112	0.198163	0.0495408	0.0990816
1224	0.372609	0.452454	0.292764	0.266149	0.266149	0.372609	0.186304	0.345994		1224	0.621322	0.597425	0.549631	0.669116	0.764704	0.621322	0.764704	1.02757		1224	0.0266149	0.10646	0.239534	0.133075		1224	0.0743112	0.198163	0.0495408	0.0990816
1225	0.399224	0.425839	0.292764	0.266149	0.266149	0.372609	0.212919	0.345994		1225	0.621322	0.597425	0.549631	0.645219	0.764704	0.597425	0.764704	1.02757		1225	0.0266149	0.10646	0.212919	0.133075		1225	0.0743112	0.198163	0.0495408	0.0990816
1226	0.425839	0.425839	0.292764	0.266149	0.239534	0.372609	0.186304	0.372609		1226	0.621322	0.597425	0.549631	0.645219	0.764704	0.597425	0.764704	1.02757		1226	0.0266149	0.0798448	0.239534	0.133075		1226	0.0743112	0.173393	0.0743112	0.0990816
1227	0.425839	0.425839	0.266149	0.266149	0.239534	0.372609	0.15969	0.372609		1227	0.621322	0.573528	0.525734	0.645219	0.764704	0.597425	0.764704	1.02757		1227	0.0266149	0.0798448	0.266149	0.133075		1227	0.0743112	0.173393	0.0990816	0.0743112
1228	0.425839	0.425839	0.266149	0.292764	0.212919	0.372609	0.15969	0.372609		1228	0.621322	0.549631	0.525734	0.669116	0.740807	0.573528	0.764704	1.02757		1228	0	0.0798448	0.266149	0.133075		1228	0.0743112	0.173393	0.123852	0.0990816
1229	0.425839	0.399224	0.266149	0.292764	0.212919	0.372609	0.186304	0.372609		1229	0.645219	0.549631	0.525734	0.669116	0.740807	0.549631	0.740807	1.02757		1229	0.0266149	0.0798448	0.266149	0.10646		1229	0.0495408	0.198163	0.123852	0.0990816
1230	0.399224	0.399224	0.292764	0.292764	0.186304	0.372609	0.212919	0.399224		1230	0.621322	0.549631	0.525734	0.645219	0.740807	0.573528	0.764704	1.02757		1230	0.0266149	0.0798448	0.239534	0.133075		1230	0.0495408	0.173393	0.0990816	0.123852
1231	0.399224	0.425839	0.292764	0.292764	0.186304	0.372609	0.239534	0.399224		1231	0.621322	0.549631	0.525734	0.645219	0.71691	0.573528	0.788601	1.02757		1231	0.0266149	0.0532299	0.266149	0.133075		1231	0.0495408	0.173393	0.123852	0.123852
1232	0.399224	0.425839	0.319379	0.292764	0.186304	0.399224	0.239534	0.399224		1232	0.621322	0.573528	0.525734	0.669116	0.71691	0.573528	0.764704	1.02757		1232	0.0266149	0.0798448	0.266149	0.10646		1232	0.0743112	0.173393	0.123852	0.123852
1233	0.425839	0.425839	0.319379	0.319379	0.186304	0.425839	0.239534	0.399224		1233	0.645219	0.573528	0.525734	0.645219	0.71691	0.597425	0.788601	1.02757		1233	0.0266149	0.0798448	0.266149	0.10646		1233	0.0990816	0.173393	0.148622	0.123852
1234	0.452454	0.425839	0.292764	0.319379	0.186304	0.425839	0.239534	0.372609		1234	0.645219	0.573528	0.525734	0.669116	0.71691	0.597425	0.788601	1.02757		1234	0.0266149	0.0798448	0.266149	0.10646		1234	0.0990816	0.148622	0.123852	0.0990816
1235	0.479069	0.399224	0.266149	0.319379	0.186304	0.425839	0.239534	0.372609		1235	0.645219	0.597425	0.501837	0.669116	0.71691	0.597425	0.788601	1.02757		1235	0.0266149	0.0798448	0.266149	0.10646		1235	0.0990816	0.148622	0.123852	0.0990816
1236	0.479069	0.399224	0.266149	0.319379	0.186304	0.425839	0.239534	0.372609		1236	0.645219	0.621322	0.501837	0.669116	0.71691	0.597425	0.812498	1.02757		1236	0	0.0798448	0.266149	0.0798448		1236	0.0743112	0.148622	0.123852	0.0990816
1237	0.479069	0.372609	0.239534	0.319379	0.186304	0.425839	0.239534	0.372609		1237	0.669116	0.621322	0.525734	0.645219	0.71691	0.621322	0.812498	1.02757		1237	0	0.0532299	0.239534	0.0798448		1237	0.0743112	0.148622	0.123852	0.0990816
1238	0.452454	0.345994	0.266149	0.292764	0.186304	0.425839	0.239534	0.372609		1238	0.669116	0.621322	0.549631	0.645219	0.71691	0.645219	0.812498	1.02757		1238	0	0.0532299	0.266149	0.0798448		1238	0.0743112	0.148622	0.123852	0.123852
1239	0.452454	0.345994	0.266149	0.292764	0.186304	0.425839	0.239534	0.345994		1239	0.645219	0.621322	0.549631	0.645219	0.693013	0.645219	0.812498	1.00367		1239	0	0.0532299	0.266149	0.0798448		1239	0.0743112	0.148622	0.148622	0.123852
1240	0.452454	0.345994	0.266149	0.292764	0.186304	0.425839	0.239534	0.345994		1240	0.621322	0.621322	0.549631	0.669116	0.669116	0.645219	0.812498	1.00367		1240	0.0266149	0.0532299	0.266149	0.0798448		1240	0.0495408	0.173393	0.148622	0.123852
1241	0.452454	0.345994	0.266149	0.292764	0.212919	0.425839	0.239534	0.372609		1241	0.621322	0.621322	0.549631	0.669116	0.669116	0.621322	0.812498	0.979777		1241	0.0266149	0.0798448	0.266149	0.0798448		1241	0.0495408	0.173393	0.123852	0.123852
1242	0.452454	0.319379	0.266149	0.292764	0.212919	0.452454	0.239534	0.372609		1242	0.621322	0.621322	0.525734	0.669116	0.693013	0.621322	0.812498	0.979777		1242	0.0266149	0.0798448	0.266149	0.10646		1242	0.0495408	0.173393	0.0990816	0.123852
1243	0.425839	0.319379	0.292764	0.292764	0.212919	0.479069	0.239534	0.399224		1243	0.645219	0.621322	0.525734	0.669116	0.71691	0.645219	0.812498	1.00367		1243	0.0266149	0.0798448	0.266149	0.10646		1243	0.0743112	0.173393	0.0990816	0.123852
1244	0.425839	0.319379	0.319379	0.292764	0.212919	0.479069	0.239534	0.399224		1244	0.645219	0.597425	0.525734	0.669116	0.693013	0.621322	0.812498	1.00367		1244	0.0266149	0.0798448	0.239534	0.10646		1244	0.0743112	0.148622	0.0990816	0.123852
1245	0.399224	0.319379	0.319379	0.292764	0.212919	0.479069	0.239534	0.399224		1245	0.645219	0.597425	0.525734	0.645219	0.693013	0.621322	0.812498	1.00367		1245	0.0532299	0.0798448	0.266149	0.10646		1245	0.0743112	0.148622	0.0990816	0.123852
1246	0.399224	0.345994	0.319379	0.292764	0.212919	0.452454	0.239534	0.372609		1246	0.645219	0.597425	0.525734	0.621322	0.693013	0.621322	0.788601	1.00367		1246	0.0532299	0.0798448	0.239534	0.10646		1246	0.0495408	0.148622	0.123852	0.123852
1247	0.399224	0.345994	0.345994	0.319379	0.239534	0.452454	0.239534	0.372609		1247	0.645219	0.621322	0.525734	0.621322	0.693013	0.621322	0.788601	0.979777		1247	0.0266149	0.0798448	0.212919	0.10646		1247	0.0495408	0.148622	0.123852	0.123852
1248	0.372609	0.345994	0.319379	0.319379	0.239534	0.425839	0.212919	0.372609		1248	0.645219	0.621322	0.525734	0.597425	0.693013	0.597425	0.764704	1.00367		1248	0.0266149	0.0798448	0.212919	0.10646		1248	0.0743112	0.148622	0.123852	0.0990816
1249	0.372609	0.372609	0.319379	0.319379	0.239534	0.452454	0.212919	0.372609		1249	0.645219	0.621322	0.501837	0.597425	0.669116	0.597425	0.788601	1.00367		1249	0.0266149	0.0798448	0.212919	0.10646		1249	0.0743112	0.148622	0.123852	0.0990816
1250	0.372609	0.345994	0.345994	0.319379	0.212919	0.425839	0.212919	0.372609		1250	0.669116	0.621322	0.501837	0.573528	0.645219	0.597425	0.788601	1.00367		1250	0.0266149	0.0798448	0.212919	0.10646		1250	0.0743112	0.148622	0.123852	0.0990816
1251	0.372609	0.345994	0.319379	0.319379	0.186304	0.425839	0.212919	0.372609		1251	0.669116	0.645219	0.525734	0.573528	0.645219	0.621322	0.788601	1.00367		1251	0.0532299	0.0798448	0.212919	0.10646		1251	0.0990816	0.148622	0.123852	0.0990816
1252	0.372609	0.345994	0.292764	0.345994	0.186304	0.452454	0.212919	0.372609		1252	0.669116	0.645219	0.525734	0.573528	0.645219	0.621322	0.812498	1.00367		1252	0.0266149	0.0798448	0.212919	0.10646		1252	0.0990816	0.148622	0.0990816	0.0743112
1253	0.399224	0.319379	0.292764	0.345994	0.186304	0.452454	0.239534	0.372609		1253	0.669116	0.669116	0.501837	0.573528	0.645219	0.621322	0.836395	0.979777		1253	0.0266149	0.0798448	0.212919	0.133075		1253	0.0990816	0.148622	0.0990816	0.0990816
1254	0.372609	0.319379	0.292764	0.319379	0.186304	0.452454	0.239534	0.372609		1254	0.669116	0.693013	0.525734	0.597425	0.645219	0.621322	0.836395	1.00367		1254	0.0266149	0.0798448	0.212919	0.10646		1254	0.0990816	0.148622	0.123852	0.0990816
1255	0.372609	0.292764	0.292764	0.319379	0.186304	0.452454	0.239534	0.372609		1255	0.669116	0.693013	0.525734	0.597425	0.645219	0.621322	0.836395	1.02757		1255	0.0266149	0.0532299	0.212919	0.10646		1255	0.0990816	0.148622	0.123852	0.0990816
1256	0.399224	0.292764	0.292764	0.319379	0.186304	0.479069	0.239534	0.372609		1256	0.669116	0.669116	0.525734	0.597425	0.645219	0.645219	0.836395	1.00367		1256	0.0266149	0.0532299	0.212919	0.10646		1256	0.123852	0.148622	0.0990816	0.0990816
1257	0.425839	0.292764	0.266149	0.292764	0.186304	0.479069	0.239534	0.372609		1257	0.669116	0.645219	0.525734	0.597425	0.645219	0.645219	0.860292	1.00367		1257	0.0532299	0.0532299	0.212919	0.10646		1257	0.0990816	0.123852	0.0990816	0.0990816
1258	0.425839	0.292764	0.292764	0.292764	0.186304	0.479069	0.239534	0.399224		1258	0.693013	0.621322	0.525734	0.597425	0.669116	0.645219	0.860292	1.00367		1258	0.0532299	0.0532299	0.186304	0.133075		1258	0.0990816	0.0990816	0.0990816	0.123852
1259	0.452454	0.292764	0.319379	0.292764	0.15969	0.505684	0.212919	0.399224		1259	0.693013	0.621322	0.525734	0.621322	0.669116	0.645219	0.860292	1.00367		1259	0.0532299	0.0532299	0.186304	0.133075		1259	0.0990816	0.123852	0.0990816	0.148622
1260	0.452454	0.266149	0.319379	0.292764	0.133075	0.505684	0.212919	0.399224		1260	0.693013	0.621322	0.549631	0.645219	0.669116	0.621322	0.860292	1.00367		1260	0.0266149	0.0532299	0.15969	0.10646		1260	0.123852	0.123852	0.0990816	0.148622
1261	0.479069	0.266149	0.319379	0.292764	0.133075	0.505684	0.186304	0.372609		1261	0.693013	0.621322	0.549631	0.669116	0.669116	0.621322	0.860292	1.00367		1261	0	0.0532299	0.186304	0.10646		1261	0.123852	0.0990816	0.0990816	0.148622
1262	0.505684	0.266149	0.319379	0.292764	0.133075	0.505684	0.186304	0.372609		1262	0.669116	0.645219	0.549631	0.669116	0.669116	0.621322	0.860292	1.00367		1262	0	0.0532299	0.15969	0.10646		1262	0.123852	0.0990816	0.0990816	0.173393
1263	0.479069	0.266149	0.319379	0.292764	0.133075	0.505684	0.186304	0.372609		1263	0.693013	0.645219	0.549631	0.669116	0.693013	0.621322	0.836395	0.979777		1263	0	0.0798448	0.15969	0.10646		1263	0.123852	0.0990816	0.123852	0.173393
1264	0.479069	0.266149	0.345994	0.292764	0.133075	0.505684	0.186304	0.345994		1264	0.693013	0.645219	0.573528	0.669116	0.693013	0.597425	0.860292	0.979777		1264	0	0.0798448	0.15969	0.10646		1264	0.123852	0.0990816	0.123852	0.173393
1265	0.479069	0.239534	0.319379	0.292764	0.15969	0.505684	0.186304	0.372609		1265	0.693013	0.645219	0.573528	0.669116	0.693013	0.597425	0.860292	0.979777		1265	0	0.0798448	0.15969	0.10646		1265	0.0990816	0.0743112	0.123852	0.148622
1266	0.505684	0.239534	0.319379	0.292764	0.15969	0.505684	0.186304	0.372609		1266	0.693013	0.645219	0.549631	0.669116	0.693013	0.573528	0.860292	1.00367		1266	0	0.0798448	0.133075	0.133075		1266	0.0743112	0.0743112	0.123852	0.148622
1267	0.505684	0.239534	0.319379	0.292764	0.15969	0.505684	0.186304	0.399224		1267	0.71691	0.645219	0.549631	0.693013	0.693013	0.549631	0.860292	1.00367		1267	0	0.0798448	0.10646	0.133075		1267	0.0743112	0.0990816	0.148622	0.148622
1268	0.505684	0.266149	0.345994	0.292764	0.186304	0.505684	0.186304	0.399224		1268	0.71691	0.645219	0.549631	0.693013	0.693013	0.549631	0.860292	1.00367		1268	0	0.0798448	0.133075	0.133075		1268	0.0743112	0.0990816	0.148622	0.148622
1269	0.479069	0.266149	0.319379	0.292764	0.186304	0.505684	0.15969	0.399224		1269	0.71691	0.645219	0.549631	0.693013	0.693013	0.525734	0.860292	1.00367		1269	0.0266149	0.0798448	0.133075	0.133075		1269	0.0743112	0.123852	0.123852	0.148622
1270	0.452454	0.266149	0.319379	0.292764	0.186304	0.505684	0.15969	0.399224		1270	0.71691	0.645219	0.549631	0.693013	0.693013	0.525734	0.860292	1.00367		1270	0	0.0798448	0.133075	0.15969		1270	0.0990816	0.123852	0.0990816	0.123852
1271	0.452454	0.266149	0.319379	0.292764	0.186304	0.505684	0.15969	0.372609		1271	0.71691	0.645219	0.549631	0.693013	0.71691	0.501837	0.836395	1.00367		1271	0	0.10646	0.133075	0.15969		1271	0.0990816	0.123852	0.0990816	0.148622
1272	0.479069	0.266149	0.345994	0.266149	0.186304	0.479069	0.15969	0.372609		1272	0.71691	0.645219	0.549631	0.669116	0.71691	0.501837	0.836395	0.979777		1272	0	0.0798448	0.133075	0.15969		1272	0.0990816	0.123852	0.123852	0.148622
1273	0.479069	0.266149	0.345994	0.266149	0.212919	0.479069	0.186304	0.372609		1273	0.740807	0.645219	0.549631	0.693013	0.740807	0.525734	0.812498	0.979777		1273	0	0.0798448	0.15969	0.133075		1273	0.0990816	0.123852	0.123852	0.148622
1274	0.479069	0.239534	0.345994	0.266149	0.212919	0.505684	0.212919	0.372609		1274	0.740807	0.645219	0.549631	0.693013	0.740807	0.525734	0.812498	0.979777		1274	0.0266149	0.0798448	0.15969	0.133075		1274	0.0990816	0.123852	0.123852	0.148622
1275	0.452454	0.212919	0.345994	0.266149	0.186304	0.505684	0.212919	0.399224		1275	0.764704	0.645219	0.573528	0.693013	0.740807	0.525734	0.836395	0.979777		1275	0.0266149	0.0532299	0.15969	0.10646		1275	0.123852	0.123852	0.123852	0.148622
1276	0.452454	0.239534	0.345994	0.239534	0.212919	0.479069	0.239534	0.372609		1276	0.764704	0.645219	0.573528	0.71691	0.740807	0.525734	0.836395	1.00367		1276	0.0266149	0.0266149	0.15969	0.10646		1276	0.123852	0.123852	0.123852	0.148622
1277	0.452454	0.266149	0.372609	0.239534	0.212919	0.479069	0.266149	0.372609		1277	0.788601	0.645219	0.573528	0.693013	0.740807	0.549631	0.836395	1.00367		1277	0.0266149	0.0532299	0.15969	0.10646		1277	0.123852	0.123852	0.123852	0.148622
1278	0.452454	0.266149	0.372609	0.212919	0.239534	0.452454	0.266149	0.399224		1278	0.788601	0.621322	0.573528	0.71691	0.71691	0.549631	0.836395	1.02757		1278	0.0266149	0.0532299	0.15969	0.10646		1278	0.123852	0.123852	0.123852	0.148622
1279	0.452454	0.239534	0.372609	0.212919	0.212919	0.452454	0.292764	0.399224		1279	0.788601	0.621322	0.597425	0.71691	0.740807	0.549631	0.812498	1.02757		1279	0.0266149	0.0532299	0.15969	0.0798448		1279	0.123852	0.123852	0.123852	0.173393
1280	0.452454	0.239534	0.372609	0.186304	0.239534	0.425839	0.292764	0.399224		1280	0.788601	0.621322	0.597425	0.71691	0.740807	0.573528	0.812498	1.02757		1280	0.0266149	0.0532299	0.133075	0.0798448		1280	0.123852	0.123852	0.123852	0.198163
1281	0.425839	0.239534	0.372609	0.15969	0.266149	0.425839	0.292764	0.399224		1281	0.788601	0.597425	0.621322	0.71691	0.740807	0.549631	0.812498	1.02757		1281	0.0266149	0.0532299	0.133075	0.0798448		1281	0.0990816	0.148622	0.123852	0.173393
1282	0.425839	0.239534	0.372609	0.186304	0.266149	0.399224	0.266149	0.399224		1282	0.788601	0.597425	0.621322	0.71691	0.740807	0.573528	0.812498	1.02757		1282	0.0266149	0.0532299	0.133075	0.10646		1282	0.0990816	0.148622	0.123852	0.173393
1283	0.399224	0.239534	0.372609	0.186304	0.292764	0.399224	0.239534	0.399224		1283	0.788601	0.573528	0.597425	0.71691	0.740807	0.573528	0.788601	1.02757		1283	0.0266149	0.0798448	0.133075	0.10646		1283	0.0990816	0.173393	0.0990816	0.173393
1284	0.425839	0.266149	0.372609	0.186304	0.292764	0.399224	0.239534	0.399224		1284	0.788601	0.597425	0.621322	0.71691	0.740807	0.573528	0.788601	1.02757		1284	0.0266149	0.0532299	0.15969	0.133075		1284	0.0990816	0.173393	0.0990816	0.173393
1285	0.399224	0.266149	0.399224	0.186304	0.292764	0.399224	0.239534	0.425839		1285	0.788601	0.621322	0.621322	0.693013	0.740807	0.573528	0.764704	1.05147		1285	0.0532299	0.0532299	0.15969	0.133075		1285	0.0743112	0.173393	0.0990816	0.173393
1286	0.372609	0.266149	0.372609	0.186304	0.292764	0.399224	0.239534	0.425839		1286	0.788601	0.621322	0.597425	0.693013	0.740807	0.573528	0.740807	1.05147		1286	0.0532299	0.0532299	0.15969	0.15969		1286	0.0743112	0.173393	0.0990816	0.173393
1287	0.345994	0.266149	0.345994	0.186304	0.292764	0.425839	0.239534	0.425839		1287	0.788601	0.621322	0.597425	0.693013	0.71691	0.573528	0.740807	1.02757		1287	0.0532299	0.0532299	0.15969	0.15969		1287	0.0743112	0.198163	0.0990816	0.173393
1288	0.345994	0.266149	0.319379	0.186304	0.319379	0.452454	0.239534	0.399224		1288	0.788601	0.621322	0.597425	0.71691	0.71691	0.573528	0.740807	1.00367		1288	0.0532299	0.0266149	0.15969	0.133075		1288	0.0495408	0.198163	0.0990816	0.148622
1289	0.345994	0.266149	0.319379	0.186304	0.319379	0.452454	0.239534	0.372609		1289	0.764704	0.621322	0.621322	0.71691	0.71691	0.573528	0.764704	1.00367		1289	0.0532299	0.0266149	0.133075	0.133075		1289	0.0495408	0.198163	0.0990816	0.148622
1290	0.345994	0.239534	0.319379	0.186304	0.319379	0.479069	0.239534	0.399224		1290	0.764704	0.621322	0.621322	0.71691	0.740807	0.573528	0.764704	1.00367		1290	0.0266149	0.0266149	0.133075	0.133075		1290	0.0495408	0.222934	0.0990816	0.148622
1291	0.345994	0.239534	0.319379	0.186304	0.319379	0.452454	0.266149	0.425839		1291	0.764704	0.597425	0.645219	0.71691	0.740807	0.597425	0.764704	0.979777		1291	0.0532299	0.0266149	0.133075	0.133075		1291	0.0247704	0.222934	0.0990816	0.173393
1292	0.319379	0.239534	0.319379	0.186304	0.319379	0.452454	0.266149	0.425839		1292	0.764704	0.597425	0.645219	0.71691	0.71691	0.597425	0.764704	1.00367		1292	0.0532299	0.0532299	0.133075	0.133075		1292	0.0495408	0.198163	0.0990816	0.173393
1293	0.292764	0.239534	0.319379	0.186304	0.319379	0.452454	0.266149	0.425839		1293	0.764704	0.597425	0.645219	0.71691	0.71691	0.597425	0.740807	1.02757		1293	0.0532299	0.0266149	0.10646	0.133075		1293	0.0495408	0.198163	0.0990816	0.173393
1294	0.292764	0.239534	0.319379	0.212919	0.319379	0.452454	0.266149	0.425839		1294	0.764704	0.597425	0.645219	0.71691	0.71691	0.597425	0.740807	1.02757		1294	0.0532299	0.0532299	0.10646	0.133075		1294	0.0495408	0.198163	0.0990816	0.198163
1295	0.266149	0.239534	0.319379	0.212919	0.345994	0.479069	0.266149	0.425839		1295	0.764704	0.597425	0.669116	0.71691	0.71691	0.597425	0.740807	1.02757		1295	0.0532299	0.0532299	0.0798448	0.133075		1295	0.0743112	0.198163	0.0743112	0.173393
1296	0.266149	0.239534	0.319379	0.212919	0.345994	0.452454	0.266149	0.452454		1296	0.764704	0.597425	0.645219	0.71691	0.71691	0.597425	0.740807	1.05147		1296	0.0266149	0.0266149	0.0798448	0.133075		1296	0.0495408	0.198163	0.0743112	0.173393
1297	0.266149	0.239534	0.319379	0.212919	0.319379	0.452454	0.292764	0.425839		1297	0.764704	0.597425	0.645219	0.71691	0.71691	0.597425	0.740807	1.05147		1297	0.0266149	0.0266149	0.0532299	0.10646		1297	0.0495408	0.173393	0.0743112	0.198163
1298	0.292764	0.239534	0.319379	0.212919	0.345994	0.452454	0.292764	0.399224		1298	0.740807	0.597425	0.645219	0.71691	0.71691	0.573528	0.740807	1.05147		1298	0.0266149	0.0266149	0.0798448	0.10646		1298	0.0495408	0.148622	0.0743112	0.198163
1299	0.292764	0.239534	0.292764	0.212919	0.319379	0.452454	0.266149	0.372609		1299	0.71691	0.621322	0.645219	0.71691	0.71691	0.573528	0.740807	1.05147		1299	0.0266149	0.0266149	0.0798448	0.10646		1299	0.0495408	0.148622	0.0743112	0.198163
1300	0.292764	0.239534	0.292764	0.212919	0.319379	0.452454	0.266149	0.345994		1300	0.71691	0.597425	0.645219	0.693013	0.71691	0.549631	0.764704	1.07536		1300	0.0266149	0.0266149	0.0798448	0.10646		1300	0.0495408	0.173393	0.0743112	0.198163
1301	0.292764	0.266149	0.292764	0.239534	0.319379	0.452454	0.266149	0.345994		1301	0.71691	0.597425	0.645219	0.693013	0.71691	0.573528	0.788601	1.07536		1301	0	0.0266149	0.0798448	0.0798448		1301	0.0495408	0.173393	0.0990816	0.198163
1302	0.292764	0.266149	0.266149	0.212919	0.292764	0.452454	0.266149	0.345994		1302	0.693013	0.597425	0.645219	0.693013	0.740807	0.573528	0.788601	1.09926		1302	0	0.0266149	0.10646	0.0798448		1302	0.0743112	0.173393	0.0990816	0.222934
1303	0.292764	0.266149	0.266149	0.212919	0.292764	0.452454	0.266149	0.345994		1303	0.669116	0.597425	0.621322	0.71691	0.764704	0.573528	0.788601	1.12316		1303	0	0.0532299	0.133075	0.0798448		1303	0.0990816	0.173393	0.0990816	0.222934
1304	0.319379	0.266149	0.266149	0.212919	0.292764	0.479069	0.239534	0.345994		1304	0.645219	0.597425	0.621322	0.71691	0.764704	0.573528	0.788601	1.09926		1304	0	0.0798448	0.10646	0.0798448		1304	0.0743112	0.173393	0.0990816	0.222934
1305	0.319379	0.292764	0.266149	0.212919	0.292764	0.479069	0.212919	0.345994		1305	0.645219	0.621322	0.621322	0.71691	0.764704	0.549631	0.764704	1.09926		1305	0	0.0798448	0.10646	0.0798448		1305	0.0743112	0.173393	0.0990816	0.222934
1306	0.319379	0.292764	0.266149	0.212919	0.292764	0.479069	0.212919	0.345994		1306	0.645219	0.597425	0.597425	0.740807	0.764704	0.549631	0.788601	1.09926		1306	0	0.0798448	0.10646	0.0798448		1306	0.0990816	0.148622	0.0990816	0.222934
1307	0.319379	0.292764	0.292764	0.212919	0.292764	0.479069	0.239534	0.319379		1307	0.621322	0.597425	0.597425	0.740807	0.764704	0.549631	0.788601	1.09926		1307	0	0.10646	0.10646	0.10646		1307	0.0990816	0.148622	0.0990816	0.222934
1308	0.345994	0.292764	0.319379	0.212919	0.266149	0.505684	0.212919	0.319379		1308	0.621322	0.597425	0.621322	0.740807	0.764704	0.573528	0.788601	1.09926		1308	0	0.10646	0.10646	0.10646		1308	0.0990816	0.123852	0.0990816	0.247704
1309	0.345994	0.319379	0.319379	0.212919	0.239534	0.479069	0.212919	0.319379		1309	0.621322	0.597425	0.621322	0.740807	0.740807	0.573528	0.764704	1.09926		1309	0.0266149	0.0798448	0.10646	0.10646		1309	0.0990816	0.123852	0.0990816	0.272474
1310	0.345994	0.319379	0.319379	0.212919	0.239534	0.452454	0.212919	0.345994		1310	0.621322	0.597425	0.621322	0.764704	0.740807	0.573528	0.788601	1.09926		1310	0.0266149	0.0798448	0.10646	0.10646		1310	0.0990816	0.123852	0.0990816	0.247704
1311	0.345994	0.292764	0.319379	0.212919	0.266149	0.452454	0.212919	0.345994		1311	0.621322	0.621322	0.621322	0.764704	0.740807	0.549631	0.764704	1.09926		1311	0.0532299	0.0532299	0.10646	0.10646		1311	0.0990816	0.123852	0.0990816	0.247704
1312	0.345994	0.292764	0.319379	0.212919	0.239534	0.425839	0.239534	0.319379		1312	0.645219	0.621322	0.621322	0.764704	0.740807	0.525734	0.788601	1.07536		1312	0.0532299	0.0532299	0.10646	0.10646		1312	0.0990816	0.123852	0.0990816	0.247704
1313	0.345994	0.292764	0.345994	0.239534	0.239534	0.452454	0.239534	0.345994		1313	0.645219	0.621322	0.645219	0.788601	0.740807	0.549631	0.788601	1.07536		1313	0.0532299	0.0798448	0.133075	0.133075		1313	0.0990816	0.123852	0.0990816	0.247704
1314	0.345994	0.266149	0.372609	0.239534	0.212919	0.452454	0.212919	0.345994		1314	0.645219	0.621322	0.645219	0.812498	0.71691	0.549631	0.788601	1.05147		1314	0.0532299	0.0798448	0.133075	0.10646		1314	0.0990816	0.0990816	0.0990816	0.247704
1315	0.319379	0.266149	0.372609	0.212919	0.239534	0.452454	0.186304	0.345994		1315	0.645219	0.621322	0.645219	0.812498	0.71691	0.549631	0.812498	1.02757		1315	0.0532299	0.0798448	0.15969	0.0798448		1315	0.0990816	0.123852	0.0990816	0.222934
1316	0.319379	0.292764	0.345994	0.212919	0.266149	0.452454	0.186304	0.319379		1316	0.669116	0.597425	0.621322	0.836395	0.693013	0.549631	0.788601	1.02757		1316	0.0532299	0.10646	0.133075	0.0798448		1316	0.0990816	0.123852	0.123852	0.198163
1317	0.292764	0.292764	0.319379	0.212919	0.266149	0.452454	0.212919	0.319379		1317	0.693013	0.597425	0.621322	0.860292	0.693013	0.525734	0.812498	1.02757		1317	0.0532299	0.10646	0.133075	0.0798448		1317	0.0990816	0.0990816	0.123852	0.173393
1318	0.292764	0.292764	0.319379	0.212919	0.266149	0.452454	0.186304	0.345994		1318	0.669116	0.597425	0.645219	0.884189	0.693013	0.549631	0.812498	1.02757		1318	0.0532299	0.10646	0.15969	0.10646		1318	0.0990816	0.123852	0.123852	0.148622
1319	0.292764	0.319379	0.292764	0.239534	0.266149	0.425839	0.186304	0.345994		1319	0.693013	0.597425	0.645219	0.884189	0.669116	0.549631	0.812498	1.02757		1319	0.0798448	0.10646	0.15969	0.10646		1319	0.0990816	0.123852	0.0990816	0.173393
1320	0.292764	0.319379	0.292764	0.239534	0.266149	0.425839	0.186304	0.345994		1320	0.693013	0.597425	0.645219	0.884189	0.669116	0.549631	0.812498	1.05147		1320	0.0798448	0.10646	0.15969	0.10646		1320	0.123852	0.123852	0.0990816	0.173393
1321	0.319379	0.319379	0.292764	0.239534	0.266149	0.452454	0.212919	0.345994		1321	0.693013	0.573528	0.645219	0.884189	0.669116	0.549631	0.812498	1.02757		1321	0.0798448	0.133075	0.15969	0.10646		1321	0.123852	0.0990816	0.0990816	0.173393
1322	0.319379	0.319379	0.319379	0.212919	0.239534	0.452454	0.212919	0.319379		1322	0.693013	0.573528	0.645219	0.908086	0.669116	0.573528	0.812498	1.02757		1322	0.0798448	0.133075	0.15969	0.10646		1322	0.0990816	0.0743112	0.0990816	0.173393
1323	0.319379	0.319379	0.345994	0.239534	0.239534	0.452454	0.212919	0.345994		1323	0.693013	0.573528	0.645219	0.908086	0.693013	0.549631	0.836395	1.05147		1323	0.0798448	0.133075	0.133075	0.133075		1323	0.123852	0.0495408	0.0990816	0.148622
1324	0.345994	0.319379	0.345994	0.239534	0.239534	0.425839	0.239534	0.345994		1324	0.71691	0.573528	0.645219	0.908086	0.71691	0.549631	0.860292	1.05147		1324	0.0798448	0.133075	0.133075	0.133075		1324	0.123852	0.0495408	0.0990816	0.148622
1325	0.372609	0.319379	0.319379	0.239534	0.239534	0.425839	0.212919	0.372609		1325	0.71691	0.573528	0.621322	0.884189	0.693013	0.549631	0.884189	1.02757		1325	0.0532299	0.10646	0.133075	0.133075		1325	0.123852	0.0495408	0.0990816	0.148622
1326	0.372609	0.319379	0.292764	0.239534	0.239534	0.425839	0.212919	0.372609		1326	0.71691	0.573528	0.645219	0.884189	0.693013	0.573528	0.860292	1.02757		1326	0.0798448	0.10646	0.133075	0.133075		1326	0.123852	0.0495408	0.0990816	0.173393
1327	0.399224	0.319379	0.292764	0.239534	0.266149	0.425839	0.212919	0.372609		1327	0.71691	0.597425	0.645219	0.884189	0.693013	0.573528	0.860292	1.02757		1327	0.0532299	0.10646	0.133075	0.10646		1327	0.0990816	0.0247704	0.0990816	0.148622
1328	0.399224	0.319379	0.292764	0.239534	0.266149	0.425839	0.212919	0.345994		1328	0.71691	0.573528	0.669116	0.884189	0.693013	0.573528	0.860292	1.02757		1328	0.0532299	0.10646	0.133075	0.10646		1328	0.0990816	0.0247704	0.0743112	0.148622
1329	0.399224	0.319379	0.266149	0.212919	0.292764	0.425839	0.239534	0.345994		1329	0.71691	0.573528	0.669116	0.884189	0.669116	0.597425	0.836395	1.02757		1329	0.0532299	0.10646	0.133075	0.10646		1329	0.0743112	0.0495408	0.0743112	0.123852
1330	0.399224	0.345994	0.292764	0.186304	0.292764	0.425839	0.266149	0.319379		1330	0.71691	0.573528	0.669116	0.908086	0.645219	0.597425	0.836395	1.02757		1330	0.0266149	0.10646	0.15969	0.10646		1330	0.0743112	0.0743112	0.0743112	0.123852
1331	0.399224	0.372609	0.292764	0.186304	0.292764	0.399224	0.266149	0.319379		1331	0.71691	0.549631	0.669116	0.884189	0.645219	0.597425	0.836395	1.02757		1331	0	0.10646	0.15969	0.10646		1331	0.0743112	0.0743112	0.0990816	0.123852
1332	0.399224	0.372609	0.292764	0.186304	0.319379	0.399224	0.266149	0.319379		1332	0.71691	0.549631	0.645219	0.908086	0.645219	0.573528	0.812498	1.02757		1332	0	0.133075	0.15969	0.0798448		1332	0.0495408	0.0743112	0.0743112	0.123852
1333	0.399224	0.372609	0.292764	0.186304	0.319379	0.399224	0.292764	0.319379		1333	0.71691	0.525734	0.645219	0.908086	0.645219	0.573528	0.788601	1.02757		1333	0	0.15969	0.15969	0.10646		1333	0.0743112	0.0743112	0.0743112	0.123852
1334	0.425839	0.372609	0.292764	0.186304	0.319379	0.399224	0.292764	0.319379		1334	0.740807	0.525734	0.669116	0.884189	0.645219	0.573528	0.812498	1.02757		1334	0	0.15969	0.15969	0.10646		1334	0.0743112	0.0743112	0.0743112	0.123852
1335	0.425839	0.372609	0.292764	0.186304	0.345994	0.399224	0.266149	0.319379		1335	0.71691	0.525734	0.669116	0.860292	0.669116	0.573528	0.812498	1.00367		1335	0	0.15969	0.15969	0.10646		1335	0.0990816	0.0743112	0.0743112	0.0990816
1336	0.452454	0.372609	0.266149	0.186304	0.345994	0.399224	0.266149	0.345994		1336	0.71691	0.525734	0.669116	0.836395	0.645219	0.573528	0.812498	1.00367		1336	0.0266149	0.133075	0.133075	0.10646		1336	0.0990816	0.0743112	0.0743112	0.0990816
1337	0.452454	0.372609	0.266149	0.212919	0.345994	0.399224	0.239534	0.345994		1337	0.71691	0.501837	0.669116	0.836395	0.645219	0.573528	0.836395	0.979777		1337	0.0532299	0.133075	0.133075	0.0798448		1337	0.0743112	0.0743112	0.0990816	0.0990816
1338	0.425839	0.372609	0.292764	0.239534	0.345994	0.399224	0.239534	0.345994		1338	0.71691	0.525734	0.669116	0.836395	0.645219	0.549631	0.812498	0.979777		1338	0.0798448	0.133075	0.15969	0.0798448		1338	0.0743112	0.0743112	0.0743112	0.0990816
1339	0.425839	0.372609	0.319379	0.266149	0.345994	0.399224	0.212919	0.345994		1339	0.71691	0.525734	0.669116	0.836395	0.645219	0.549631	0.812498	0.95588		1339	0.0798448	0.133075	0.15969	0.0798448		1339	0.0743112	0.0743112	0.0743112	0.0990816
1340	0.399224	0.372609	0.319379	0.292764	0.345994	0.372609	0.239534	0.345994		1340	0.71691	0.525734	0.669116	0.812498	0.645219	0.549631	0.812498	0.931983		1340	0.0532299	0.133075	0.133075	0.0798448		1340	0.0743112	0.0743112	0.0743112	0.123852
1341	0.399224	0.372609	0.319379	0.292764	0.345994	0.372609	0.239534	0.345994		1341	0.71691	0.525734	0.669116	0.788601	0.645219	0.549631	0.812498	0.931983		1341	0.0532299	0.133075	0.133075	0.0798448		1341	0.0743112	0.0743112	0.0990816	0.123852
1342	0.399224	0.372609	0.292764	0.292764	0.345994	0.372609	0.239534	0.319379		1342	0.71691	0.549631	0.669116	0.788601	0.645219	0.549631	0.812498	0.931983		1342	0.0798448	0.133075	0.133075	0.10646		1342	0.0990816	0.0743112	0.0990816	0.123852
1343	0.399224	0.372609	0.292764	0.292764	0.345994	0.372609	0.212919	0.292764		1343	0.71691	0.549631	0.669116	0.788601	0.645219	0.573528	0.812498	0.931983		1343	0.0798448	0.133075	0.133075	0.10646		1343	0.0990816	0.0495408	0.0990816	0.123852
1344	0.399224	0.372609	0.292764	0.292764	0.345994	0.399224	0.212919	0.292764		1344	0.71691	0.573528	0.645219	0.788601	0.621322	0.573528	0.788601	0.931983		1344	0.0798448	0.133075	0.133075	0.10646		1344	0.0990816	0.0495408	0.0990816	0.123852
1345	0.399224	0.399224	0.292764	0.292764	0.345994	0.399224	0.212919	0.319379		1345	0.71691	0.573528	0.645219	0.788601	0.621322	0.549631	0.788601	0.908086		1345	0.0798448	0.133075	0.133075	0.0798448		1345	0.0990816	0.0495408	0.123852	0.123852
1346	0.399224	0.399224	0.292764	0.292764	0.345994	0.372609	0.212919	0.319379		1346	0.71691	0.549631	0.645219	0.788601	0.621322	0.549631	0.788601	0.908086		1346	0.0532299	0.133075	0.133075	0.0798448		1346	0.0990816	0.0495408	0.123852	0.0990816
1347	0.372609	0.425839	0.292764	0.292764	0.345994	0.372609	0.212919	0.292764		1347	0.71691	0.549631	0.645219	0.788601	0.621322	0.549631	0.788601	0.908086		1347	0.0532299	0.133075	0.133075	0.0798448		1347	0.0990816	0.0495408	0.0990816	0.0743112
1348	0.399224	0.425839	0.292764	0.292764	0.372609	0.372609	0.212919	0.292764		1348	0.71691	0.549631	0.621322	0.788601	0.645219	0.549631	0.788601	0.908086		1348	0.0532299	0.133075	0.10646	0.0798448		1348	0.0990816	0.0495408	0.0990816	0.0743112
1349	0.399224	0.425839	0.292764	0.319379	0.372609	0.372609	0.212919	0.292764		1349	0.71691	0.549631	0.621322	0.788601	0.621322	0.549631	0.812498	0.908086		1349	0.0532299	0.10646	0.133075	0.0798448		1349	0.0990816	0.0743112	0.0990816	0.0743112
1350	0.399224	0.425839	0.319379	0.292764	0.399224	0.345994	0.212919	0.292764		1350	0.71691	0.549631	0.645219	0.788601	0.597425	0.549631	0.788601	0.884189		1350	0.0798448	0.10646	0.133075	0.0798448		1350	0.0990816	0.0743112	0.0743112	0.0495408
1351	0.399224	0.425839	0.345994	0.292764	0.372609	0.345994	0.186304	0.292764		1351	0.740807	0.549631	0.645219	0.788601	0.621322	0.549631	0.788601	0.884189		1351	0.0798448	0.10646	0.133075	0.0798448		1351	0.0990816	0.0743112	0.0495408	0.0495408
1352	0.399224	0.452454	0.345994	0.292764	0.372609	0.372609	0.186304	0.292764		1352	0.71691	0.573528	0.645219	0.788601	0.621322	0.525734	0.788601	0.860292		1352	0.0798448	0.10646	0.133075	0.0798448		1352	0.0743112	0.0743112	0.0495408	0.0495408
1353	0.399224	0.452454	0.345994	0.292764	0.399224	0.372609	0.186304	0.319379		1353	0.740807	0.549631	0.621322	0.788601	0.621322	0.525734	0.788601	0.860292		1353	0.0532299	0.10646	0.133075	0.0798448		1353	0.0743112	0.0743112	0.0495408	0.0743112
1354	0.399224	0.425839	0.319379	0.319379	0.399224	0.345994	0.212919	0.319379		1354	0.740807	0.525734	0.621322	0.788601	0.645219	0.525734	0.764704	0.836395		1354	0.0532299	0.10646	0.133075	0.0532299		1354	0.0743112	0.0743112	0.0495408	0.0495408
1355	0.399224	0.399224	0.319379	0.319379	0.399224	0.319379	0.186304	0.319379		1355	0.740807	0.525734	0.597425	0.788601	0.669116	0.549631	0.764704	0.812498		1355	0.0532299	0.10646	0.10646	0.0532299		1355	0.0743112	0.0990816	0.0495408	0.0247704
1356	0.399224	0.399224	0.292764	0.319379	0.399224	0.319379	0.186304	0.319379		1356	0.740807	0.525734	0.621322	0.812498	0.645219	0.549631	0.740807	0.812498		1356	0.0532299	0.10646	0.10646	0.0532299		1356	0.0743112	0.0990816	0.0495408	0.0247704
1357	0.425839	0.425839	0.292764	0.292764	0.399224	0.319379	0.186304	0.319379		1357	0.71691	0.549631	0.621322	0.788601	0.645219	0.549631	0.764704	0.812498		1357	0.0532299	0.10646	0.10646	0.0532299		1357	0.0743112	0.0990816	0.0495408	0.0247704
1358	0.425839	0.425839	0.319379	0.319379	0.399224	0.319379	0.186304	0.292764		1358	0.693013	0.549631	0.621322	0.788601	0.669116	0.549631	0.788601	0.812498		1358	0.0532299	0.10646	0.10646	0.0532299		1358	0.0990816	0.0990816	0.0743112	0.0247704
1359	0.452454	0.425839	0.319379	0.319379	0.399224	0.319379	0.186304	0.292764		1359	0.669116	0.549631	0.621322	0.764704	0.669116	0.573528	0.788601	0.812498		1359	0.0532299	0.10646	0.133075	0.0532299		1359	0.0743112	0.0990816	0.0743112	0.0247704
1360	0.452454	0.452454	0.319379	0.319379	0.425839	0.319379	0.212919	0.266149		1360	0.669116	0.549631	0.621322	0.788601	0.669116	0.573528	0.788601	0.836395		1360	0.0532299	0.10646	0.10646	0.0532299		1360	0.0743112	0.0990816	0.0743112	0.0495408
1361	0.452454	0.452454	0.345994	0.319379	0.399224	0.319379	0.212919	0.292764		1361	0.669116	0.549631	0.597425	0.788601	0.669116	0.549631	0.788601	0.860292		1361	0.0532299	0.10646	0.10646	0.0532299		1361	0.0743112	0.0990816	0.0743112	0.0495408
1362	0.425839	0.452454	0.345994	0.292764	0.399224	0.292764	0.212919	0.319379		1362	0.669116	0.549631	0.597425	0.788601	0.669116	0.525734	0.764704	0.836395		1362	0.0532299	0.10646	0.10646	0.0798448		1362	0.0743112	0.0990816	0.0743112	0.0495408
1363	0.425839	0.452454	0.372609	0.266149	0.372609	0.292764	0.212919	0.345994		1363	0.669116	0.573528	0.597425	0.788601	0.669116	0.525734	0.788601	0.836395		1363	0.0532299	0.10646	0.10646	0.0798448		1363	0.0743112	0.0990816	0.0743112	0.0495408
1364	0.425839	0.452454	0.399224	0.266149	0.372609	0.319379	0.212919	0.345994		1364	0.669116	0.573528	0.621322	0.788601	0.693013	0.525734	0.788601	0.836395		1364	0.0532299	0.0798448	0.0798448	0.0798448		1364	0.0743112	0.0990816	0.0743112	0.0495408
1365	0.452454	0.452454	0.425839	0.292764	0.372609	0.319379	0.212919	0.345994		1365	0.669116	0.573528	0.621322	0.788601	0.693013	0.501837	0.788601	0.836395		1365	0.0532299	0.0798448	0.0798448	0.10646		1365	0.0990816	0.0990816	0.0743112	0.0495408
1366	0.452454	0.452454	0.425839	0.292764	0.372609	0.345994	0.212919	0.345994		1366	0.669116	0.573528	0.621322	0.764704	0.71691	0.501837	0.788601	0.836395		1366	0.0532299	0.0798448	0.10646	0.10646		1366	0.0743112	0.0990816	0.0743112	0.0743112
1367	0.452454	0.452454	0.425839	0.319379	0.372609	0.345994	0.212919	0.372609		1367	0.645219	0.573528	0.621322	0.764704	0.71691	0.501837	0.788601	0.812498		1367	0.0532299	0.0532299	0.0798448	0.10646		1367	0.0743112	0.0990816	0.0990816	0.0743112
1368	0.425839	0.452454	0.425839	0.319379	0.372609	0.345994	0.212919	0.372609		1368	0.669116	0.597425	0.621322	0.764704	0.693013	0.501837	0.788601	0.812498		1368	0.0532299	0.0532299	0.0798448	0.0798448		1368	0.0743112	0.0990816	0.0990816	0.0495408
1369	0.425839	0.452454	0.425839	0.319379	0.345994	0.372609	0.212919	0.345994		1369	0.669116	0.573528	0.597425	0.764704	0.693013	0.501837	0.788601	0.812498		1369	0.0532299	0.0532299	0.0798448	0.0798448		1369	0.0495408	0.0990816	0.0990816	0.0247704
1370	0.399224	0.452454	0.425839	0.345994	0.345994	0.372609	0.212919	0.345994		1370	0.669116	0.549631	0.597425	0.764704	0.669116	0.501837	0.764704	0.812498		1370	0.0532299	0.0532299	0.0798448	0.0798448		1370	0.0495408	0.0990816	0.0990816	0.0247704
1371	0.399224	0.452454	0.399224	0.345994	0.345994	0.345994	0.239534	0.345994		1371	0.645219	0.549631	0.573528	0.764704	0.669116	0.501837	0.764704	0.836395		1371	0.0798448	0.0532299	0.0798448	0.0798448		1371	0.0743112	0.0990816	0.0990816	0.0247704
1372	0.399224	0.452454	0.399224	0.345994	0.345994	0.345994	0.239534	0.319379		1372	0.645219	0.549631	0.573528	0.764704	0.669116	0.525734	0.764704	0.860292		1372	0.0532299	0.0532299	0.0798448	0.0798448		1372	0.0743112	0.0990816	0.0743112	0.0247704
1373	0.399224	0.425839	0.399224	0.372609	0.372609	0.372609	0.266149	0.319379		1373	0.669116	0.573528	0.573528	0.764704	0.669116	0.525734	0.764704	0.884189		1373	0.0532299	0.0532299	0.0798448	0.0798448		1373	0.0743112	0.0990816	0.0743112	0
1374	0.372609	0.452454	0.372609	0.372609	0.372609	0.372609	0.266149	0.292764		1374	0.693013	0.597425	0.573528	0.764704	0.669116	0.525734	0.764704	0.884189		1374	0.0532299	0.0532299	0.0798448	0.0798448		1374	0.0743112	0.123852	0.0743112	0
1375	0.399224	0.452454	0.399224	0.372609	0.372609	0.399224	0.292764	0.292764		1375	0.693013	0.597425	0.573528	0.764704	0.669116	0.525734	0.740807	0.884189		1375	0.0532299	0.0532299	0.0798448	0.0798448		1375	0.0743112	0.148622	0.0495408	0.0247704
1376	0.399224	0.425839	0.372609	0.372609	0.399224	0.399224	0.266149	0.292764		1376	0.693013	0.573528	0.573528	0.764704	0.693013	0.525734	0.740807	0.884189		1376	0.0532299	0.0798448	0.0798448	0.0798448		1376	0.0743112	0.148622	0.0495408	0
1377	0.399224	0.399224	0.372609	0.372609	0.372609	0.399224	0.266149	0.292764		1377	0.71691	0.573528	0.573528	0.764704	0.669116	0.549631	0.740807	0.884189		1377	0.0532299	0.0798448	0.0798448	0.0798448		1377	0.0743112	0.148622	0.0743112	0
1378	0.399224	0.399224	0.372609	0.372609	0.372609	0.399224	0.239534	0.292764		1378	0.740807	0.573528	0.597425	0.740807	0.669116	0.549631	0.740807	0.860292		1378	0.0532299	0.0798448	0.0532299	0.10646		1378	0.0495408	0.148622	0.0743112	0
1379	0.399224	0.372609	0.345994	0.372609	0.372609	0.399224	0.212919	0.292764		1379	0.740807	0.597425	0.597425	0.764704	0.669116	0.573528	0.740807	0.860292		1379	0.0532299	0.0532299	0.0532299	0.10646		1379	0.0247704	0.148622	0.0743112	0
1380	0.425839	0.372609	0.345994	0.372609	0.372609	0.399224	0.212919	0.292764		1380	0.740807	0.573528	0.597425	0.740807	0.669116	0.549631	0.740807	0.884189		1380	0.0532299	0.0532299	0.0532299	0.10646		1380	0.0247704	0.148622	0.0990816	0
1381	0.425839	0.372609	0.345994	0.372609	0.372609	0.399224	0.239534	0.266149		1381	0.764704	0.597425	0.597425	0.764704	0.669116	0.549631	0.740807	0.908086		1381	0.0266149	0.0798448	0.0532299	0.10646		1381	0.0495408	0.148622	0.0990816	0.0247704
1382	0.425839	0.372609	0.372609	0.372609	0.345994	0.399224	0.239534	0.266149		1382	0.764704	0.597425	0.597425	0.764704	0.669116	0.549631	0.740807	0.908086		1382	0.0266149	0.0532299	0.0532299	0.10646		1382	0.0495408	0.123852	0.0990816	0.0247704
1383	0.452454	0.372609	0.372609	0.345994	0.345994	0.425839	0.239534	0.266149		1383	0.764704	0.597425	0.597425	0.764704	0.645219	0.573528	0.71691	0.908086		1383	0.0266149	0.0532299	0.0532299	0.10646		1383	0.0495408	0.123852	0.0990816	0
1384	0.479069	0.372609	0.372609	0.345994	0.345994	0.452454	0.239534	0.266149		1384	0.764704	0.597425	0.621322	0.740807	0.645219	0.573528	0.71691	0.908086		1384	0.0266149	0.0532299	0.0532299	0.10646		1384	0.0495408	0.123852	0.0743112	0
1385	0.479069	0.399224	0.345994	0.345994	0.345994	0.452454	0.212919	0.266149		1385	0.764704	0.597425	0.597425	0.740807	0.645219	0.597425	0.740807	0.908086		1385	0.0266149	0.0532299	0.0266149	0.10646		1385	0.0495408	0.123852	0.0990816	0
1386	0.452454	0.399224	0.345994	0.345994	0.372609	0.452454	0.212919	0.239534		1386	0.764704	0.597425	0.597425	0.740807	0.669116	0.573528	0.740807	0.884189		1386	0	0.0532299	0.0266149	0.133075		1386	0.0495408	0.148622	0.0990816	0
1387	0.425839	0.425839	0.345994	0.345994	0.372609	0.452454	0.212919	0.212919		1387	0.740807	0.597425	0.597425	0.740807	0.693013	0.573528	0.740807	0.884189		1387	0	0.0266149	0.0266149	0.133075		1387	0.0247704	0.123852	0.0990816	0
1388	0.452454	0.425839	0.319379	0.372609	0.399224	0.452454	0.212919	0.186304		1388	0.71691	0.621322	0.597425	0.740807	0.693013	0.573528	0.764704	0.860292		1388	0	0.0532299	0.0266149	0.133075		1388	0.0247704	0.123852	0.0990816	0
1389	0.452454	0.425839	0.319379	0.372609	0.372609	0.452454	0.186304	0.186304		1389	0.71691	0.621322	0.597425	0.71691	0.71691	0.573528	0.764704	0.884189		1389	0	0.0532299	0.0266149	0.133075		1389	0.0247704	0.148622	0.0990816	0
1390	0.452454	0.425839	0.292764	0.345994	0.372609	0.452454	0.186304	0.15969		1390	0.71691	0.621322	0.597425	0.71691	0.71691	0.549631	0.764704	0.884189		1390	0	0.0798448	0.0266149	0.133075		1390	0.0247704	0.148622	0.0990816	0
1391	0.479069	0.452454	0.292764	0.345994	0.399224	0.452454	0.186304	0.15969		1391	0.71691	0.597425	0.621322	0.693013	0.71691	0.549631	0.740807	0.860292		1391	0	0.0532299	0.0532299	0.133075		1391	0.0495408	0.173393	0.0990816	0
1392	0.479069	0.452454	0.292764	0.319379	0.399224	0.425839	0.186304	0.15969		1392	0.740807	0.597425	0.621322	0.71691	0.693013	0.549631	0.740807	0.860292		1392	0	0.0266149	0.0532299	0.133075		1392	0.0495408	0.173393	0.0990816	0
1393	0.505684	0.452454	0.319379	0.319379	0.399224	0.425839	0.186304	0.15969		1393	0.764704	0.597425	0.621322	0.71691	0.693013	0.549631	0.764704	0.860292		1393	0	0.0266149	0.0532299	0.133075		1393	0.0247704	0.148622	0.123852	0
1394	0.505684	0.452454	0.319379	0.292764	0.372609	0.425839	0.186304	0.15969		1394	0.764704	0.573528	0.645219	0.71691	0.693013	0.549631	0.740807	0.860292		1394	0	0.0532299	0.0532299	0.10646		1394	0.0495408	0.148622	0.123852	0
1395	0.505684	0.452454	0.319379	0.319379	0.372609	0.425839	0.212919	0.15969		1395	0.740807	0.573528	0.669116	0.71691	0.693013	0.573528	0.740807	0.884189		1395	0.0266149	0.0532299	0.0532299	0.10646		1395	0.0495408	0.148622	0.0990816	0
1396	0.505684	0.479069	0.319379	0.319379	0.372609	0.452454	0.212919	0.15969		1396	0.740807	0.573528	0.669116	0.71691	0.71691	0.573528	0.740807	0.884189		1396	0.0266149	0.0532299	0.0798448	0.10646		1396	0.0495408	0.148622	0.0990816	0.0247704
1397	0.532299	0.479069	0.319379	0.319379	0.372609	0.425839	0.212919	0.15969		1397	0.740807	0.573528	0.669116	0.71691	0.71691	0.573528	0.740807	0.884189		1397	0.0266149	0.0532299	0.10646	0.10646		1397	0.0495408	0.148622	0.0990816	0.0495408
1398	0.532299	0.505684	0.345994	0.292764	0.372609	0.425839	0.212919	0.186304		1398	0.764704	0.573528	0.669116	0.693013	0.71691	0.573528	0.71691	0.884189		1398	0.0266149	0.0798448	0.10646	0.10646		1398	0.0495408	0.148622	0.0990816	0.0495408
1399	0.532299	0.479069	0.345994	0.266149	0.399224	0.425839	0.239534	0.186304		1399	0.764704	0.573528	0.669116	0.693013	0.71691	0.597425	0.71691	0.884189		1399	0	0.0798448	0.10646	0.10646		1399	0.0495408	0.123852	0.0990816	0.0495408
1400	0.532299	0.479069	0.345994	0.266149	0.399224	0.425839	0.239534	0.212919		1400	0.740807	0.573528	0.669116	0.693013	0.71691	0.621322	0.71691	0.860292		1400	0.0266149	0.0798448	0.10646	0.10646		1400	0.0495408	0.123852	0.0990816	0.0495408
1401	0.532299	0.479069	0.372609	0.292764	0.399224	0.452454	0.266149	0.212919		1401	0.740807	0.573528	0.645219	0.693013	0.740807	0.621322	0.740807	0.860292		1401	0.0266149	0.0798448	0.10646	0.10646		1401	0.0495408	0.123852	0.123852	0.0495408
1402	0.532299	0.479069	0.399224	0.292764	0.372609	0.452454	0.266149	0.239534		1402	0.740807	0.573528	0.645219	0.693013	0.740807	0.621322	0.740807	0.884189		1402	0.0266149	0.10646	0.10646	0.0798448		1402	0.0495408	0.123852	0.123852	0.0495408
1403	0.532299	0.479069	0.425839	0.292764	0.372609	0.452454	0.266149	0.266149		1403	0.740807	0.573528	0.621322	0.669116	0.740807	0.645219	0.71691	0.884189		1403	0.0266149	0.0798448	0.10646	0.0798448		1403	0.0495408	0.123852	0.123852	0.0495408
1404	0.532299	0.452454	0.452454	0.292764	0.372609	0.452454	0.292764	0.266149		1404	0.740807	0.573528	0.621322	0.669116	0.71691	0.645219	0.693013	0.884189		1404	0.0266149	0.0798448	0.10646	0.0798448		1404	0.0495408	0.148622	0.123852	0.0495408
1405	0.532299	0.452454	0.452454	0.319379	0.372609	0.452454	0.292764	0.266149		1405	0.740807	0.573528	0.597425	0.669116	0.71691	0.645219	0.693013	0.884189		1405	0	0.10646	0.133075	0.0798448		1405	0.0495408	0.148622	0.0990816	0.0495408
1406	0.532299	0.452454	0.425839	0.345994	0.372609	0.425839	0.292764	0.266149		1406	0.740807	0.573528	0.621322	0.669116	0.71691	0.669116	0.693013	0.884189		1406	0.0266149	0.0798448	0.15969	0.0798448		1406	0.0495408	0.148622	0.123852	0.0495408
1407	0.532299	0.479069	0.425839	0.345994	0.345994	0.425839	0.292764	0.239534		1407	0.740807	0.573528	0.597425	0.669116	0.71691	0.669116	0.693013	0.884189		1407	0.0532299	0.0798448	0.15969	0.0798448		1407	0.0495408	0.173393	0.123852	0.0495408
1408	0.505684	0.479069	0.425839	0.319379	0.372609	0.399224	0.292764	0.239534		1408	0.740807	0.597425	0.621322	0.669116	0.71691	0.645219	0.693013	0.884189		1408	0.0532299	0.0798448	0.15969	0.0798448		1408	0.0495408	0.198163	0.123852	0.0743112
1409	0.505684	0.479069	0.399224	0.319379	0.372609	0.399224	0.292764	0.212919		1409	0.740807	0.621322	0.621322	0.645219	0.71691	0.645219	0.71691	0.884189		1409	0.0532299	0.10646	0.15969	0.0798448		1409	0.0495408	0.173393	0.123852	0.0743112
1410	0.505684	0.479069	0.399224	0.292764	0.345994	0.372609	0.292764	0.212919		1410	0.71691	0.621322	0.597425	0.645219	0.71691	0.645219	0.71691	0.908086		1410	0.0532299	0.133075	0.15969	0.0532299		1410	0.0495408	0.173393	0.123852	0.0743112
1411	0.479069	0.479069	0.399224	0.292764	0.345994	0.372609	0.292764	0.212919		1411	0.740807	0.645219	0.597425	0.645219	0.71691	0.669116	0.693013	0.908086		1411	0.0532299	0.133075	0.15969	0.0798448		1411	0.0495408	0.173393	0.123852	0.0743112
1412	0.452454	0.452454	0.399224	0.292764	0.345994	0.372609	0.266149	0.186304		1412	0.764704	0.645219	0.621322	0.645219	0.71691	0.669116	0.693013	0.908086		1412	0.0266149	0.133075	0.15969	0.0798448		1412	0.0495408	0.173393	0.123852	0.0495408
1413	0.452454	0.452454	0.372609	0.266149	0.345994	0.372609	0.266149	0.212919		1413	0.740807	0.645219	0.621322	0.645219	0.71691	0.645219	0.693013	0.908086		1413	0.0266149	0.133075	0.15969	0.0532299		1413	0.0495408	0.173393	0.123852	0.0495408
1414	0.452454	0.452454	0.372609	0.266149	0.345994	0.372609	0.239534	0.212919		1414	0.740807	0.645219	0.621322	0.669116	0.693013	0.645219	0.693013	0.908086		1414	0.0266149	0.133075	0.186304	0.0532299		1414	0.0743112	0.173393	0.148622	0.0247704
1415	0.452454	0.479069	0.372609	0.292764	0.345994	0.345994	0.239534	0.212919		1415	0.740807	0.645219	0.621322	0.669116	0.693013	0.621322	0.693013	0.908086		1415	0.0266149	0.133075	0.15969	0.0532299		1415	0.0743112	0.173393	0.148622	0.0247704
1416	0.425839	0.452454	0.372609	0.292764	0.319379	0.345994	0.239534	0.212919		1416	0.740807	0.645219	0.597425	0.669116	0.693013	0.597425	0.669116	0.908086		1416	0.0266149	0.10646	0.133075	0.0532299		1416	0.0743112	0.148622	0.123852	0.0247704
1417	0.425839	0.452454	0.372609	0.292764	0.319379	0.345994	0.239534	0.212919		1417	0.740807	0.645219	0.597425	0.669116	0.693013	0.621322	0.669116	0.908086		1417	0.0266149	0.10646	0.15969	0.0532299		1417	0.0990816	0.148622	0.123852	0.0247704
1418	0.452454	0.479069	0.345994	0.292764	0.319379	0.372609	0.239534	0.212919		1418	0.740807	0.621322	0.573528	0.693013	0.71691	0.621322	0.669116	0.908086		1418	0.0266149	0.10646	0.15969	0.0798448		1418	0.123852	0.148622	0.123852	0.0495408
1419	0.479069	0.505684	0.345994	0.319379	0.319379	0.372609	0.239534	0.212919		1419	0.740807	0.621322	0.549631	0.693013	0.71691	0.597425	0.669116	0.908086		1419	0.0266149	0.10646	0.15969	0.10646		1419	0.123852	0.173393	0.123852	0.0247704
1420	0.452454	0.505684	0.345994	0.319379	0.319379	0.372609	0.239534	0.212919		1420	0.764704	0.621322	0.549631	0.693013	0.71691	0.621322	0.669116	0.908086		1420	0.0266149	0.10646	0.15969	0.0798448		1420	0.148622	0.148622	0.123852	0.0247704
1421	0.452454	0.479069	0.372609	0.319379	0.319379	0.372609	0.266149	0.212919		1421	0.764704	0.621322	0.549631	0.693013	0.71691	0.621322	0.645219	0.908086		1421	0.0266149	0.0798448	0.133075	0.0798448		1421	0.123852	0.148622	0.123852	0.0247704
1422	0.452454	0.452454	0.372609	0.319379	0.345994	0.372609	0.266149	0.212919		1422	0.788601	0.621322	0.549631	0.669116	0.71691	0.621322	0.645219	0.908086		1422	0.0266149	0.0532299	0.10646	0.0532299		1422	0.0990816	0.148622	0.123852	0.0247704
1423	0.452454	0.479069	0.345994	0.292764	0.345994	0.372609	0.266149	0.212919		1423	0.788601	0.597425	0.549631	0.669116	0.71691	0.621322	0.669116	0.884189		1423	0.0532299	0.0532299	0.10646	0.0266149		1423	0.0743112	0.148622	0.123852	0.0247704
1424	0.452454	0.479069	0.319379	0.292764	0.345994	0.372609	0.266149	0.212919		1424	0.788601	0.597425	0.549631	0.669116	0.693013	0.621322	0.669116	0.860292		1424	0.0532299	0.0532299	0.10646	0.0266149		1424	0.0743112	0.173393	0.148622	0.0495408
1425	0.452454	0.479069	0.319379	0.292764	0.319379	0.372609	0.239534	0.212919		1425	0.788601	0.597425	0.549631	0.693013	0.669116	0.621322	0.693013	0.860292		1425	0.0532299	0.0532299	0.10646	0.0266149		1425	0.0743112	0.173393	0.148622	0.0495408
1426	0.452454	0.505684	0.292764	0.292764	0.319379	0.399224	0.239534	0.239534		1426	0.764704	0.597425	0.549631	0.693013	0.669116	0.621322	0.669116	0.884189		1426	0.0532299	0.0798448	0.133075	0.0532299		1426	0.0743112	0.173393	0.123852	0.0495408
1427	0.452454	0.505684	0.292764	0.292764	0.345994	0.399224	0.266149	0.212919		1427	0.764704	0.621322	0.549631	0.669116	0.669116	0.645219	0.693013	0.884189		1427	0.0532299	0.0798448	0.15969	0.0532299		1427	0.0743112	0.173393	0.123852	0.0495408
1428	0.452454	0.505684	0.292764	0.319379	0.345994	0.399224	0.266149	0.212919		1428	0.788601	0.621322	0.573528	0.669116	0.669116	0.645219	0.693013	0.884189		1428	0.0532299	0.10646	0.15969	0.0532299		1428	0.0743112	0.173393	0.123852	0.0495408
1429	0.452454	0.479069	0.292764	0.319379	0.345994	0.399224	0.266149	0.239534		1429	0.788601	0.645219	0.573528	0.669116	0.669116	0.645219	0.693013	0.884189		1429	0.0532299	0.133075	0.186304	0.0532299		1429	0.0743112	0.198163	0.123852	0.0495408
1430	0.452454	0.479069	0.292764	0.319379	0.345994	0.399224	0.266149	0.266149		1430	0.764704	0.645219	0.597425	0.693013	0.669116	0.645219	0.669116	0.884189		1430	0.0798448	0.133075	0.186304	0.0532299		1430	0.0743112	0.198163	0.123852	0.0495408
1431	0.479069	0.479069	0.319379	0.345994	0.319379	0.399224	0.266149	0.266149		1431	0.740807	0.645219	0.621322	0.669116	0.693013	0.645219	0.669116	0.908086		1431	0.0532299	0.133075	0.186304	0.0532299		1431	0.0495408	0.198163	0.123852	0.0495408
1432	0.452454	0.479069	0.292764	0.345994	0.319379	0.399224	0.292764	0.292764		1432	0.71691	0.645219	0.597425	0.669116	0.693013	0.645219	0.693013	0.908086		1432	0.0532299	0.133075	0.186304	0.0532299		1432	0.0495408	0.198163	0.123852	0.0495408
1433	0.425839	0.479069	0.292764	0.345994	0.319379	0.399224	0.292764	0.292764		1433	0.71691	0.645219	0.573528	0.669116	0.669116	0.621322	0.669116	0.908086		1433	0.0532299	0.133075	0.15969	0.0532299		1433	0.0495408	0.173393	0.123852	0.0495408
1434	0.452454	0.479069	0.292764	0.345994	0.319379	0.399224	0.292764	0.292764		1434	0.71691	0.645219	0.597425	0.669116	0.645219	0.621322	0.669116	0.908086		1434	0.0532299	0.133075	0.186304	0.0532299		1434	0.0495408	0.148622	0.123852	0.0495408
1435	0.452454	0.479069	0.266149	0.345994	0.319379	0.399224	0.266149	0.292764		1435	0.71691	0.645219	0.621322	0.669116	0.669116	0.621322	0.669116	0.908086		1435	0.0266149	0.10646	0.186304	0.0532299		1435	0.0495408	0.148622	0.148622	0.0247704
1436	0.479069	0.479069	0.266149	0.345994	0.319379	0.399224	0.266149	0.292764		1436	0.693013	0.669116	0.621322	0.669116	0.669116	0.621322	0.669116	0.908086		1436	0.0266149	0.10646	0.186304	0.0532299		1436	0.0495408	0.148622	0.148622	0.0247704
1437	0.479069	0.479069	0.239534	0.345994	0.319379	0.399224	0.292764	0.292764		1437	0.71691	0.693013	0.621322	0.669116	0.669116	0.621322	0.669116	0.908086		1437	0.0266149	0.10646	0.186304	0.0798448		1437	0.0495408	0.173393	0.123852	0.0247704
1438	0.479069	0.479069	0.239534	0.345994	0.319379	0.399224	0.292764	0.292764		1438	0.71691	0.71691	0.621322	0.669116	0.669116	0.645219	0.645219	0.908086		1438	0.0532299	0.10646	0.186304	0.0798448		1438	0.0495408	0.173393	0.0990816	0.0247704
1439	0.505684	0.452454	0.239534	0.319379	0.319379	0.399224	0.292764	0.292764		1439	0.71691	0.740807	0.621322	0.669116	0.669116	0.645219	0.645219	0.908086		1439	0.0532299	0.10646	0.186304	0.0798448		1439	0.0247704	0.173393	0.0990816	0.0247704
1440	0.505684	0.452454	0.239534	0.319379	0.345994	0.399224	0.292764	0.292764		1440	0.71691	0.740807	0.621322	0.669116	0.669116	0.645219	0.645219	0.931983		1440	0.0266149	0.10646	0.186304	0.0798448		1440	0.0495408	0.148622	0.0990816	0.0247704
1441	0.505684	0.452454	0.239534	0.292764	0.345994	0.399224	0.319379	0.319379		1441	0.71691	0.740807	0.621322	0.669116	0.669116	0.621322	0.645219	0.931983		1441	0.0266149	0.10646	0.186304	0.0798448		1441	0.0743112	0.148622	0.0990816	0.0247704
1442	0.505684	0.425839	0.266149	0.292764	0.345994	0.399224	0.345994	0.345994		1442	0.740807	0.740807	0.645219	0.693013	0.693013	0.621322	0.621322	0.931983		1442	0.0266149	0.10646	0.186304	0.10646		1442	0.0990816	0.148622	0.0990816	0.0247704
1443	0.505684	0.425839	0.266149	0.292764	0.345994	0.425839	0.345994	0.319379		1443	0.740807	0.740807	0.645219	0.693013	0.669116	0.621322	0.621322	0.931983		1443	0.0266149	0.10646	0.186304	0.10646		1443	0.0990816	0.123852	0.0743112	0.0247704
1444	0.479069	0.425839	0.239534	0.319379	0.319379	0.425839	0.319379	0.319379		1444	0.740807	0.740807	0.645219	0.693013	0.669116	0.621322	0.621322	0.908086		1444	0.0266149	0.10646	0.186304	0.133075		1444	0.0990816	0.123852	0.0743112	0.0495408
1445	0.479069	0.425839	0.239534	0.319379	0.292764	0.425839	0.292764	0.345994		1445	0.764704	0.740807	0.621322	0.693013	0.669116	0.621322	0.645219	0.908086		1445	0.0266149	0.10646	0.186304	0.15969		1445	0.0743112	0.123852	0.0743112	0.0495408
1446	0.479069	0.425839	0.239534	0.292764	0.266149	0.425839	0.292764	0.345994		1446	0.788601	0.740807	0.597425	0.669116	0.669116	0.621322	0.645219	0.931983		1446	0.0266149	0.0798448	0.186304	0.133075		1446	0.0743112	0.123852	0.0743112	0.0495408
1447	0.479069	0.425839	0.239534	0.266149	0.266149	0.425839	0.266149	0.345994		1447	0.788601	0.740807	0.621322	0.669116	0.669116	0.645219	0.645219	0.95588		1447	0.0266149	0.10646	0.186304	0.10646		1447	0.0990816	0.123852	0.0743112	0.0495408
1448	0.479069	0.399224	0.239534	0.292764	0.292764	0.399224	0.266149	0.319379		1448	0.788601	0.740807	0.621322	0.645219	0.669116	0.669116	0.669116	0.979777		1448	0.0266149	0.10646	0.15969	0.10646		1448	0.0990816	0.148622	0.0990816	0.0495408
1449	0.479069	0.399224	0.266149	0.292764	0.292764	0.399224	0.266149	0.319379		1449	0.788601	0.740807	0.597425	0.645219	0.669116	0.645219	0.669116	0.979777		1449	0.0532299	0.0798448	0.186304	0.0798448		1449	0.0990816	0.148622	0.0990816	0.0495408
1450	0.479069	0.399224	0.266149	0.292764	0.292764	0.399224	0.292764	0.319379		1450	0.788601	0.71691	0.597425	0.621322	0.669116	0.669116	0.669116	0.979777		1450	0.0532299	0.0798448	0.212919	0.10646		1450	0.0990816	0.148622	0.0990816	0.0495408
1451	0.479069	0.425839	0.239534	0.266149	0.292764	0.399224	0.292764	0.319379		1451	0.812498	0.71691	0.621322	0.597425	0.669116	0.669116	0.669116	0.95588		1451	0.0532299	0.0798448	0.186304	0.10646		1451	0.0990816	0.148622	0.0990816	0.0495408
1452	0.479069	0.452454	0.239534	0.266149	0.292764	0.399224	0.292764	0.292764		1452	0.812498	0.71691	0.597425	0.597425	0.645219	0.693013	0.669116	0.95588		1452	0.0532299	0.0798448	0.15969	0.10646		1452	0.0743112	0.148622	0.0990816	0.0247704
1453	0.452454	0.452454	0.239534	0.239534	0.292764	0.399224	0.292764	0.266149		1453	0.788601	0.740807	0.597425	0.597425	0.669116	0.669116	0.645219	0.95588		1453	0.0532299	0.0798448	0.15969	0.10646		1453	0.0743112	0.148622	0.0990816	0.0247704
1454	0.452454	0.452454	0.239534	0.212919	0.266149	0.425839	0.292764	0.239534		1454	0.788601	0.740807	0.597425	0.597425	0.669116	0.669116	0.645219	0.95588		1454	0.0532299	0.0798448	0.15969	0.10646		1454	0.0990816	0.148622	0.0743112	0.0495408
1455	0.452454	0.425839	0.239534	0.212919	0.266149	0.425839	0.292764	0.266149		1455	0.788601	0.740807	0.621322	0.621322	0.669116	0.669116	0.645219	0.95588		1455	0.0266149	0.0798448	0.15969	0.10646		1455	0.0990816	0.148622	0.0743112	0.0495408
1456	0.479069	0.425839	0.239534	0.212919	0.266149	0.425839	0.266149	0.266149		1456	0.764704	0.740807	0.621322	0.645219	0.669116	0.669116	0.645219	0.931983		1456	0.0266149	0.0798448	0.15969	0.133075		1456	0.0990816	0.148622	0.0743112	0.0743112
1457	0.505684	0.399224	0.239534	0.212919	0.292764	0.399224	0.266149	0.239534		1457	0.764704	0.740807	0.597425	0.645219	0.645219	0.669116	0.645219	0.931983		1457	0.0266149	0.0798448	0.15969	0.133075		1457	0.0990816	0.148622	0.0743112	0.0743112
1458	0.505684	0.372609	0.239534	0.212919	0.292764	0.399224	0.266149	0.266149		1458	0.788601	0.740807	0.597425	0.669116	0.645219	0.645219	0.645219	0.931983		1458	0.0266149	0.0798448	0.15969	0.133075		1458	0.0990816	0.148622	0.0495408	0.0743112
1459	0.479069	0.399224	0.239534	0.212919	0.319379	0.399224	0.266149	0.266149		1459	0.788601	0.740807	0.621322	0.669116	0.621322	0.645219	0.669116	0.95588		1459	0.0532299	0.10646	0.15969	0.133075		1459	0.0990816	0.148622	0.0495408	0.0743112
1460	0.452454	0.399224	0.239534	0.212919	0.345994	0.399224	0.266149	0.239534		1460	0.788601	0.740807	0.597425	0.645219	0.621322	0.645219	0.669116	0.95588		1460	0.0266149	0.10646	0.15969	0.10646		1460	0.0990816	0.173393	0.0743112	0.0743112
1461	0.452454	0.372609	0.239534	0.186304	0.345994	0.399224	0.266149	0.266149		1461	0.788601	0.740807	0.573528	0.621322	0.621322	0.645219	0.669116	0.979777		1461	0	0.0798448	0.15969	0.10646		1461	0.0990816	0.198163	0.0990816	0.0743112
1462	0.452454	0.372609	0.239534	0.212919	0.345994	0.399224	0.266149	0.266149		1462	0.764704	0.740807	0.597425	0.621322	0.621322	0.645219	0.669116	0.979777		1462	0	0.0798448	0.15969	0.10646		1462	0.0990816	0.173393	0.0743112	0.0743112
1463	0.452454	0.372609	0.266149	0.212919	0.345994	0.399224	0.266149	0.266149		1463	0.764704	0.740807	0.597425	0.645219	0.621322	0.669116	0.693013	1.00367		1463	0	0.0532299	0.15969	0.10646		1463	0.0743112	0.173393	0.0743112	0.0743112
1464	0.452454	0.372609	0.266149	0.239534	0.345994	0.399224	0.239534	0.266149		1464	0.764704	0.740807	0.573528	0.621322	0.621322	0.669116	0.71691	1.00367		1464	0.0266149	0.0532299	0.15969	0.10646		1464	0.0743112	0.148622	0.0990816	0.0743112
1465	0.452454	0.372609	0.266149	0.239534	0.372609	0.399224	0.239534	0.266149		1465	0.788601	0.740807	0.573528	0.621322	0.621322	0.669116	0.71691	1.00367		1465	0.0266149	0.0532299	0.186304	0.10646		1465	0.0495408	0.148622	0.0990816	0.0990816
1466	0.452454	0.372609	0.239534	0.239534	0.399224	0.399224	0.239534	0.266149		1466	0.788601	0.764704	0.573528	0.621322	0.621322	0.669116	0.740807	1.02757		1466	0.0532299	0.0532299	0.15969	0.10646		1466	0.0495408	0.173393	0.0990816	0.123852
1467	0.452454	0.372609	0.239534	0.239534	0.399224	0.399224	0.239534	0.266149		1467	0.788601	0.740807	0.597425	0.597425	0.621322	0.669116	0.740807	1.02757		1467	0.0532299	0.0798448	0.186304	0.10646		1467	0.0495408	0.173393	0.0990816	0.0990816
1468	0.452454	0.372609	0.239534	0.239534	0.372609	0.399224	0.239534	0.266149		1468	0.788601	0.740807	0.621322	0.573528	0.645219	0.645219	0.71691	1.05147		1468	0.0532299	0.0798448	0.186304	0.10646		1468	0.0743112	0.148622	0.123852	0.0990816
1469	0.452454	0.372609	0.239534	0.239534	0.345994	0.399224	0.239534	0.266149		1469	0.788601	0.740807	0.621322	0.549631	0.645219	0.645219	0.71691	1.05147		1469	0.0532299	0.0798448	0.186304	0.10646		1469	0.0743112	0.148622	0.0990816	0.0743112
1470	0.452454	0.372609	0.239534	0.239534	0.345994	0.372609	0.266149	0.266149		1470	0.812498	0.71691	0.621322	0.549631	0.621322	0.669116	0.71691	1.05147		1470	0.0798448	0.0798448	0.186304	0.10646		1470	0.0743112	0.148622	0.0990816	0.0743112
1471	0.452454	0.399224	0.239534	0.239534	0.319379	0.372609	0.266149	0.292764		1471	0.788601	0.71691	0.597425	0.549631	0.621322	0.669116	0.71691	1.05147		1471	0.10646	0.10646	0.15969	0.10646		1471	0.0743112	0.148622	0.123852	0.0743112
1472	0.452454	0.399224	0.239534	0.239534	0.319379	0.372609	0.239534	0.266149		1472	0.764704	0.693013	0.597425	0.573528	0.621322	0.669116	0.71691	1.05147		1472	0.10646	0.10646	0.15969	0.10646		1472	0.0743112	0.148622	0.123852	0.0743112
1473	0.479069	0.372609	0.266149	0.212919	0.319379	0.345994	0.239534	0.239534		1473	0.764704	0.693013	0.597425	0.597425	0.621322	0.669116	0.71691	1.05147		1473	0.10646	0.10646	0.15969	0.0798448		1473	0.0990816	0.148622	0.123852	0.0990816
1474	0.505684	0.345994	0.266149	0.239534	0.319379	0.372609	0.266149	0.239534		1474	0.764704	0.71691	0.597425	0.597425	0.645219	0.669116	0.693013	1.07536		1474	0.0798448	0.10646	0.15969	0.0798448		1474	0.0990816	0.173393	0.148622	0.0990816
1475	0.505684	0.372609	0.266149	0.239534	0.345994	0.345994	0.266149	0.239534		1475	0.788601	0.740807	0.621322	0.597425	0.645219	0.669116	0.693013	1.05147		1475	0.0798448	0.0798448	0.133075	0.0798448		1475	0.0990816	0.173393	0.148622	0.0990816
1476	0.532299	0.372609	0.292764	0.212919	0.319379	0.345994	0.239534	0.239534		1476	0.764704	0.71691	0.621322	0.597425	0.645219	0.669116	0.693013	1.05147		1476	0.0798448	0.0798448	0.15969	0.0798448		1476	0.123852	0.173393	0.123852	0.0990816
1477	0.505684	0.372609	0.319379	0.212919	0.319379	0.319379	0.239534	0.239534		1477	0.740807	0.71691	0.621322	0.597425	0.645219	0.669116	0.693013	1.05147		1477	0.0798448	0.0798448	0.15969	0.0798448		1477	0.0990816	0.148622	0.148622	0.0990816
1478	0.532299	0.372609	0.319379	0.239534	0.319379	0.345994	0.239534	0.239534		1478	0.740807	0.71691	0.597425	0.597425	0.645219	0.693013	0.71691	1.05147		1478	0.0798448	0.0798448	0.15969	0.0798448		1478	0.0990816	0.148622	0.148622	0.0990816
1479	0.532299	0.372609	0.319379	0.239534	0.319379	0.345994	0.239534	0.266149		1479	0.740807	0.693013	0.573528	0.597425	0.645219	0.71691	0.71691	1.05147		1479	0.0798448	0.0798448	0.15969	0.0798448		1479	0.0990816	0.148622	0.148622	0.0990816
1480	0.532299	0.345994	0.319379	0.239534	0.292764	0.345994	0.239534	0.266149		1480	0.740807	0.693013	0.549631	0.597425	0.645219	0.71691	0.71691	1.05147		1480	0.0798448	0.10646	0.15969	0.0798448		1480	0.0990816	0.148622	0.123852	0.123852
1481	0.532299	0.345994	0.319379	0.239534	0.292764	0.345994	0.239534	0.292764		1481	0.764704	0.693013	0.549631	0.597425	0.645219	0.71691	0.740807	1.02757		1481	0.0798448	0.10646	0.15969	0.0798448		1481	0.0990816	0.173393	0.123852	0.123852
1482	0.532299	0.345994	0.319379	0.239534	0.319379	0.345994	0.212919	0.292764		1482	0.764704	0.693013	0.549631	0.597425	0.645219	0.71691	0.740807	1.05147		1482	0.0532299	0.10646	0.15969	0.0798448		1482	0.0990816	0.173393	0.0990816	0.123852
1483	0.505684	0.345994	0.345994	0.266149	0.319379	0.345994	0.212919	0.319379		1483	0.764704	0.669116	0.549631	0.597425	0.669116	0.71691	0.740807	1.05147		1483	0.0532299	0.133075	0.133075	0.0798448		1483	0.0743112	0.173393	0.0990816	0.123852
1484	0.505684	0.345994	0.345994	0.266149	0.319379	0.319379	0.212919	0.319379		1484	0.740807	0.645219	0.549631	0.597425	0.669116	0.71691	0.740807	1.05147		1484	0.0532299	0.10646	0.10646	0.0798448		1484	0.0743112	0.173393	0.0990816	0.0990816
1485	0.479069	0.372609	0.345994	0.266149	0.319379	0.319379	0.212919	0.319379		1485	0.71691	0.645219	0.573528	0.597425	0.645219	0.71691	0.740807	1.02757		1485	0.0532299	0.10646	0.133075	0.10646		1485	0.0495408	0.148622	0.0990816	0.0990816
1486	0.479069	0.372609	0.319379	0.266149	0.319379	0.319379	0.212919	0.319379		1486	0.740807	0.669116	0.597425	0.621322	0.645219	0.71691	0.740807	1.05147		1486	0.0532299	0.10646	0.133075	0.10646		1486	0.0495408	0.148622	0.0990816	0.0990816
1487	0.479069	0.372609	0.319379	0.266149	0.319379	0.319379	0.239534	0.292764		1487	0.740807	0.669116	0.573528	0.621322	0.645219	0.740807	0.71691	1.05147		1487	0.0798448	0.10646	0.10646	0.0798448		1487	0.0495408	0.148622	0.0990816	0.0990816
1488	0.479069	0.372609	0.319379	0.266149	0.319379	0.319379	0.266149	0.292764		1488	0.740807	0.645219	0.573528	0.621322	0.621322	0.740807	0.71691	1.05147		1488	0.0532299	0.0798448	0.10646	0.0798448		1488	0.0495408	0.148622	0.0990816	0.0990816
1489	0.452454	0.372609	0.319379	0.266149	0.319379	0.319379	0.266149	0.292764		1489	0.740807	0.645219	0.549631	0.621322	0.621322	0.71691	0.693013	1.05147		1489	0.0532299	0.0798448	0.0798448	0.0798448		1489	0.0495408	0.123852	0.0990816	0.0990816
1490	0.425839	0.372609	0.319379	0.266149	0.319379	0.292764	0.266149	0.292764		1490	0.764704	0.645219	0.549631	0.621322	0.621322	0.71691	0.71691	1.02757		1490	0.0532299	0.0798448	0.0798448	0.0798448		1490	0.0495408	0.123852	0.123852	0.0990816
1491	0.425839	0.372609	0.319379	0.266149	0.319379	0.292764	0.266149	0.292764		1491	0.740807	0.645219	0.549631	0.621322	0.621322	0.693013	0.71691	1.00367		1491	0.0532299	0.0798448	0.0798448	0.0798448		1491	0.0495408	0.123852	0.123852	0.0990816
1492	0.425839	0.372609	0.345994	0.266149	0.319379	0.319379	0.266149	0.292764		1492	0.740807	0.645219	0.549631	0.621322	0.645219	0.693013	0.693013	0.979777		1492	0.0532299	0.0798448	0.0798448	0.10646		1492	0.0743112	0.123852	0.123852	0.123852
1493	0.399224	0.372609	0.345994	0.292764	0.292764	0.319379	0.266149	0.319379		1493	0.740807	0.621322	0.549631	0.597425	0.645219	0.669116	0.693013	0.979777		1493	0.0532299	0.0798448	0.0798448	0.10646		1493	0.0743112	0.123852	0.123852	0.123852
1494	0.399224	0.399224	0.345994	0.292764	0.292764	0.319379	0.239534	0.292764		1494	0.740807	0.645219	0.549631	0.597425	0.621322	0.669116	0.693013	0.979777		1494	0.0532299	0.0798448	0.0798448	0.133075		1494	0.0743112	0.123852	0.123852	0.123852
1495	0.399224	0.399224	0.345994	0.292764	0.292764	0.319379	0.239534	0.292764		1495	0.740807	0.669116	0.573528	0.597425	0.621322	0.669116	0.693013	0.979777		1495	0.0798448	0.0798448	0.0798448	0.133075		1495	0.0990816	0.0990816	0.123852	0.123852
1496	0.372609	0.399224	0.345994	0.319379	0.292764	0.345994	0.239534	0.292764		1496	0.764704	0.669116	0.573528	0.597425	0.597425	0.645219	0.693013	0.979777		1496	0.0798448	0.0798448	0.0798448	0.133075		1496	0.123852	0.123852	0.123852	0.123852
1497	0.372609	0.425839	0.345994	0.319379	0.292764	0.345994	0.212919	0.292764		1497	0.764704	0.669116	0.597425	0.573528	0.573528	0.645219	0.71691	0.979777		1497	0.0532299	0.0798448	0.0798448	0.10646		1497	0.123852	0.148622	0.123852	0.123852
1498	0.399224	0.452454	0.319379	0.292764	0.292764	0.372609	0.186304	0.292764		1498	0.764704	0.693013	0.597425	0.573528	0.573528	0.645219	0.71691	0.95588		1498	0.0532299	0.0798448	0.0798448	0.10646		1498	0.123852	0.148622	0.123852	0.123852
1499	0.425839	0.452454	0.319379	0.292764	0.292764	0.345994	0.186304	0.319379		1499	0.764704	0.669116	0.597425	0.573528	0.573528	0.645219	0.71691	0.95588		1499	0.0532299	0.0532299	0.0798448	0.10646		1499	0.123852	0.148622	0.123852	0.123852
1500	0.425839	0.452454	0.345994	0.292764	0.292764	0.345994	0.186304	0.319379		1500	0.764704	0.669116	0.597425	0.573528	0.573528	0.645219	0.71691	0.95588		1500	0.0532299	0.0532299	0.0798448	0.133075		1500	0.123852	0.173393	0.123852	0.123852
1501	0.425839	0.452454	0.372609	0.266149	0.319379	0.345994	0.186304	0.292764		1501	0.764704	0.669116	0.573528	0.573528	0.573528	0.669116	0.693013	0.931983		1501	0.0532299	0.0798448	0.0798448	0.133075		1501	0.123852	0.173393	0.0990816	0.0990816
1502	0.425839	0.479069	0.372609	0.266149	0.319379	0.319379	0.186304	0.292764		1502	0.740807	0.645219	0.573528	0.573528	0.573528	0.669116	0.693013	0.931983		1502	0.0266149	0.0798448	0.0798448	0.10646		1502	0.123852	0.173393	0.123852	0.0990816
1503	0.425839	0.452454	0.372609	0.292764	0.319379	0.292764	0.186304	0.266149		1503	0.740807	0.645219	0.573528	0.573528	0.573528	0.669116	0.71691	0.931983		1503	0.0266149	0.0798448	0.0798448	0.0798448		1503	0.123852	0.148622	0.123852	0.0990816
1504	0.425839	0.452454	0.372609	0.292764	0.319379	0.292764	0.186304	0.266149		1504	0.740807	0.645219	0.573528	0.573528	0.573528	0.669116	0.71691	0.931983		1504	0.0266149	0.0798448	0.10646	0.10646		1504	0.123852	0.148622	0.123852	0.0990816
1505	0.452454	0.452454	0.372609	0.292764	0.319379	0.292764	0.186304	0.266149		1505	0.740807	0.645219	0.573528	0.573528	0.597425	0.669116	0.71691	0.908086		1505	0	0.0798448	0.10646	0.10646		1505	0.148622	0.148622	0.123852	0.123852
1506	0.452454	0.452454	0.372609	0.292764	0.319379	0.266149	0.186304	0.266149		1506	0.740807	0.669116	0.573528	0.573528	0.573528	0.669116	0.71691	0.908086		1506	0	0.0798448	0.10646	0.10646		1506	0.148622	0.148622	0.0990816	0.123852
1507	0.479069	0.479069	0.372609	0.292764	0.319379	0.266149	0.186304	0.292764		1507	0.764704	0.645219	0.597425	0.573528	0.597425	0.669116	0.71691	0.884189		1507	0	0.0798448	0.10646	0.10646		1507	0.148622	0.123852	0.0990816	0.123852
1508	0.479069	0.479069	0.399224	0.292764	0.319379	0.266149	0.186304	0.319379		1508	0.788601	0.669116	0.597425	0.573528	0.621322	0.669116	0.71691	0.884189		1508	0	0.0798448	0.133075	0.0798448		1508	0.173393	0.123852	0.0990816	0.0990816
1509	0.452454	0.505684	0.399224	0.292764	0.319379	0.266149	0.186304	0.292764		1509	0.788601	0.693013	0.597425	0.573528	0.621322	0.669116	0.71691	0.884189		1509	0	0.10646	0.133075	0.0798448		1509	0.173393	0.148622	0.0990816	0.0990816
1510	0.452454	0.505684	0.425839	0.292764	0.319379	0.266149	0.186304	0.292764		1510	0.788601	0.693013	0.597425	0.597425	0.621322	0.669116	0.71691	0.860292		1510	0	0.10646	0.133075	0.10646		1510	0.173393	0.148622	0.0990816	0.0990816
1511	0.452454	0.532299	0.425839	0.292764	0.319379	0.266149	0.15969	0.292764		1511	0.788601	0.693013	0.597425	0.597425	0.597425	0.669116	0.71691	0.860292		1511	0.0266149	0.0798448	0.15969	0.10646		1511	0.173393	0.123852	0.0990816	0.0990816
1512	0.452454	0.532299	0.425839	0.319379	0.319379	0.266149	0.15969	0.319379		1512	0.812498	0.693013	0.597425	0.621322	0.597425	0.669116	0.693013	0.884189		1512	0.0532299	0.0798448	0.133075	0.10646		1512	0.173393	0.123852	0.0990816	0.0743112
1513	0.452454	0.505684	0.425839	0.319379	0.345994	0.266149	0.15969	0.319379		1513	0.812498	0.693013	0.597425	0.597425	0.621322	0.669116	0.669116	0.884189		1513	0.0532299	0.0798448	0.133075	0.10646		1513	0.173393	0.0990816	0.0990816	0.0743112
1514	0.479069	0.479069	0.399224	0.319379	0.372609	0.292764	0.15969	0.319379		1514	0.812498	0.71691	0.597425	0.573528	0.621322	0.669116	0.693013	0.884189		1514	0.0532299	0.0798448	0.133075	0.0798448		1514	0.173393	0.123852	0.0990816	0.0743112
1515	0.479069	0.479069	0.399224	0.345994	0.399224	0.292764	0.186304	0.319379		1515	0.812498	0.693013	0.573528	0.573528	0.645219	0.645219	0.693013	0.884189		1515	0.0532299	0.0798448	0.133075	0.0532299		1515	0.173393	0.148622	0.0990816	0.0495408
1516	0.479069	0.452454	0.399224	0.345994	0.399224	0.319379	0.186304	0.319379		1516	0.812498	0.669116	0.597425	0.573528	0.621322	0.621322	0.693013	0.884189		1516	0.0532299	0.0798448	0.10646	0.0532299		1516	0.173393	0.173393	0.0990816	0.0495408
1517	0.479069	0.452454	0.399224	0.319379	0.399224	0.319379	0.186304	0.319379		1517	0.788601	0.693013	0.597425	0.573528	0.621322	0.621322	0.71691	0.860292		1517	0.0798448	0.0798448	0.10646	0.0532299		1517	0.173393	0.173393	0.0743112	0.0247704
1518	0.479069	0.479069	0.425839	0.292764	0.399224	0.292764	0.186304	0.319379		1518	0.788601	0.71691	0.597425	0.573528	0.645219	0.621322	0.71691	0.860292		1518	0.0798448	0.0798448	0.10646	0.0532299		1518	0.173393	0.148622	0.0743112	0.0495408
1519	0.452454	0.479069	0.425839	0.292764	0.399224	0.292764	0.186304	0.319379		1519	0.788601	0.71691	0.621322	0.597425	0.669116	0.645219	0.693013	0.860292		1519	0.0532299	0.0798448	0.10646	0.0532299		1519	0.173393	0.148622	0.0743112	0.0495408
1520	0.452454	0.479069	0.425839	0.266149	0.399224	0.292764	0.212919	0.319379		1520	0.788601	0.71691	0.621322	0.597425	0.645219	0.621322	0.71691	0.884189		1520	0.0798448	0.0798448	0.0798448	0.0266149		1520	0.173393	0.148622	0.0743112	0.0495408
1521	0.452454	0.479069	0.425839	0.266149	0.372609	0.292764	0.212919	0.319379		1521	0.788601	0.71691	0.597425	0.597425	0.669116	0.621322	0.740807	0.884189		1521	0.0798448	0.0798448	0.10646	0.0266149		1521	0.148622	0.173393	0.0743112	0.0495408
1522	0.452454	0.505684	0.425839	0.266149	0.372609	0.292764	0.212919	0.319379		1522	0.788601	0.71691	0.597425	0.597425	0.669116	0.621322	0.740807	0.884189		1522	0.0798448	0.10646	0.0798448	0.0266149		1522	0.173393	0.173393	0.0990816	0.0495408
1523	0.452454	0.505684	0.425839	0.239534	0.399224	0.292764	0.212919	0.319379		1523	0.788601	0.71691	0.597425	0.573528	0.669116	0.621322	0.740807	0.884189		1523	0.0532299	0.10646	0.0798448	0.0532299		1523	0.198163	0.173393	0.0990816	0.0743112
1524	0.452454	0.505684	0.425839	0.239534	0.399224	0.292764	0.212919	0.345994		1524	0.788601	0.71691	0.597425	0.573528	0.669116	0.645219	0.71691	0.884189		1524	0.0532299	0.10646	0.0798448	0.0798448		1524	0.198163	0.173393	0.0990816	0.0743112
1525	0.479069	0.505684	0.425839	0.212919	0.399224	0.292764	0.212919	0.345994		1525	0.788601	0.71691	0.597425	0.573528	0.669116	0.645219	0.71691	0.908086		1525	0.0266149	0.133075	0.0798448	0.10646		1525	0.173393	0.173393	0.0990816	0.0743112
1526	0.479069	0.479069	0.425839	0.212919	0.399224	0.292764	0.239534	0.319379		1526	0.764704	0.71691	0.597425	0.597425	0.669116	0.621322	0.740807	0.908086		1526	0.0266149	0.133075	0.10646	0.10646		1526	0.148622	0.148622	0.0990816	0.0743112
1527	0.479069	0.479069	0.425839	0.212919	0.399224	0.292764	0.239534	0.345994		1527	0.740807	0.740807	0.597425	0.621322	0.669116	0.645219	0.740807	0.908086		1527	0	0.15969	0.133075	0.10646		1527	0.148622	0.173393	0.0990816	0.0743112
1528	0.479069	0.452454	0.425839	0.212919	0.399224	0.319379	0.212919	0.345994		1528	0.740807	0.740807	0.597425	0.621322	0.669116	0.669116	0.740807	0.908086		1528	0.0266149	0.186304	0.10646	0.10646		1528	0.123852	0.173393	0.123852	0.0495408
1529	0.479069	0.452454	0.452454	0.212919	0.399224	0.319379	0.212919	0.345994		1529	0.740807	0.740807	0.597425	0.621322	0.645219	0.669116	0.740807	0.884189		1529	0.0266149	0.186304	0.133075	0.10646		1529	0.123852	0.148622	0.0990816	0.0743112
1530	0.479069	0.452454	0.452454	0.239534	0.425839	0.319379	0.212919	0.319379		1530	0.740807	0.764704	0.573528	0.621322	0.669116	0.669116	0.764704	0.860292		1530	0.0266149	0.186304	0.15969	0.0798448		1530	0.0990816	0.148622	0.0990816	0.0743112
1531	0.479069	0.452454	0.452454	0.212919	0.425839	0.319379	0.212919	0.345994		1531	0.740807	0.740807	0.573528	0.621322	0.693013	0.669116	0.764704	0.860292		1531	0.0266149	0.186304	0.15969	0.10646		1531	0.123852	0.173393	0.0743112	0.0990816
1532	0.479069	0.452454	0.452454	0.212919	0.452454	0.345994	0.186304	0.345994		1532	0.740807	0.740807	0.573528	0.645219	0.693013	0.669116	0.764704	0.860292		1532	0.0266149	0.15969	0.15969	0.0798448		1532	0.148622	0.198163	0.0743112	0.0990816
1533	0.452454	0.452454	0.425839	0.239534	0.479069	0.372609	0.15969	0.319379		1533	0.764704	0.740807	0.549631	0.621322	0.669116	0.669116	0.788601	0.860292		1533	0	0.15969	0.15969	0.0798448		1533	0.148622	0.198163	0.0743112	0.0990816
1534	0.452454	0.452454	0.425839	0.266149	0.452454	0.372609	0.15969	0.345994		1534	0.764704	0.764704	0.549631	0.621322	0.669116	0.693013	0.788601	0.836395		1534	0	0.15969	0.15969	0.0798448		1534	0.148622	0.198163	0.0743112	0.0990816
1535	0.452454	0.452454	0.425839	0.239534	0.452454	0.345994	0.15969	0.345994		1535	0.764704	0.764704	0.549631	0.621322	0.693013	0.693013	0.788601	0.836395		1535	0.0266149	0.133075	0.15969	0.0798448		1535	0.173393	0.198163	0.0743112	0.0990816
1536	0.452454	0.452454	0.425839	0.239534	0.452454	0.345994	0.186304	0.372609		1536	0.764704	0.740807	0.549631	0.645219	0.669116	0.693013	0.788601	0.836395		1536	0.0266149	0.133075	0.15969	0.0798448		1536	0.173393	0.198163	0.0990816	0.0990816
1537	0.452454	0.452454	0.425839	0.239534	0.452454	0.345994	0.212919	0.372609		1537	0.764704	0.71691	0.573528	0.645219	0.669116	0.669116	0.788601	0.812498		1537	0.0266149	0.133075	0.15969	0.0798448		1537	0.173393	0.173393	0.0990816	0.0990816
1538	0.452454	0.452454	0.425839	0.239534	0.452454	0.372609	0.239534	0.372609		1538	0.764704	0.740807	0.597425	0.621322	0.669116	0.645219	0.788601	0.812498		1538	0.0266149	0.10646	0.15969	0.0798448		1538	0.173393	0.173393	0.0990816	0.0990816
1539	0.452454	0.479069	0.425839	0.266149	0.452454	0.372609	0.239534	0.372609		1539	0.740807	0.740807	0.597425	0.597425	0.669116	0.621322	0.812498	0.788601		1539	0	0.10646	0.133075	0.0798448		1539	0.148622	0.173393	0.0990816	0.0990816
1540	0.452454	0.479069	0.425839	0.266149	0.479069	0.345994	0.212919	0.372609		1540	0.740807	0.740807	0.597425	0.597425	0.669116	0.621322	0.812498	0.788601		1540	0	0.10646	0.133075	0.10646		1540	0.148622	0.173393	0.0990816	0.0990816
1541	0.425839	0.452454	0.425839	0.292764	0.479069	0.345994	0.212919	0.372609		1541	0.740807	0.740807	0.573528	0.597425	0.669116	0.621322	0.812498	0.788601		1541	0	0.10646	0.133075	0.10646		1541	0.148622	0.173393	0.0990816	0.0990816
1542	0.425839	0.452454	0.425839	0.292764	0.479069	0.345994	0.212919	0.372609		1542	0.740807	0.740807	0.573528	0.621322	0.669116	0.621322	0.836395	0.788601		1542	0	0.0798448	0.133075	0.10646		1542	0.148622	0.148622	0.0990816	0.0990816
1543	0.425839	0.425839	0.425839	0.319379	0.479069	0.345994	0.212919	0.372609		1543	0.71691	0.740807	0.573528	0.621322	0.669116	0.645219	0.836395	0.788601		1543	0.0266149	0.0798448	0.133075	0.0798448		1543	0.148622	0.148622	0.123852	0.0990816
1544	0.425839	0.452454	0.425839	0.292764	0.479069	0.345994	0.239534	0.399224		1544	0.71691	0.764704	0.573528	0.645219	0.669116	0.645219	0.836395	0.788601		1544	0.0266149	0.0798448	0.133075	0.0532299		1544	0.123852	0.123852	0.123852	0.0990816
1545	0.425839	0.479069	0.425839	0.319379	0.479069	0.345994	0.266149	0.372609		1545	0.71691	0.764704	0.549631	0.645219	0.669116	0.645219	0.860292	0.788601		1545	0.0266149	0.0798448	0.10646	0.0798448		1545	0.123852	0.148622	0.0990816	0.123852
1546	0.425839	0.479069	0.425839	0.319379	0.479069	0.345994	0.266149	0.372609		1546	0.693013	0.788601	0.573528	0.645219	0.645219	0.669116	0.860292	0.788601		1546	0.0266149	0.10646	0.10646	0.0798448		1546	0.123852	0.148622	0.0990816	0.123852
1547	0.452454	0.479069	0.425839	0.319379	0.452454	0.345994	0.266149	0.372609		1547	0.693013	0.788601	0.573528	0.645219	0.645219	0.669116	0.836395	0.788601		1547	0.0266149	0.10646	0.10646	0.0798448		1547	0.0990816	0.123852	0.0990816	0.0990816
1548	0.452454	0.479069	0.425839	0.292764	0.452454	0.372609	0.266149	0.372609		1548	0.71691	0.788601	0.597425	0.645219	0.645219	0.669116	0.860292	0.788601		1548	0.0532299	0.10646	0.10646	0.0798448		1548	0.0990816	0.0990816	0.0990816	0.123852
1549	0.452454	0.479069	0.425839	0.292764	0.452454	0.399224	0.239534	0.372609		1549	0.71691	0.764704	0.597425	0.621322	0.621322	0.669116	0.860292	0.764704		1549	0.0532299	0.133075	0.10646	0.0798448		1549	0.0990816	0.0743112	0.0990816	0.148622
1550	0.479069	0.479069	0.425839	0.292764	0.452454	0.399224	0.239534	0.372609		1550	0.693013	0.764704	0.597425	0.621322	0.621322	0.669116	0.860292	0.764704		1550	0.0532299	0.133075	0.10646	0.0798448		1550	0.0990816	0.0743112	0.0743112	0.123852
1551	0.452454	0.479069	0.425839	0.292764	0.479069	0.399224	0.266149	0.372609		1551	0.693013	0.764704	0.597425	0.621322	0.621322	0.669116	0.860292	0.764704		1551	0.0798448	0.133075	0.10646	0.0798448		1551	0.0990816	0.0743112	0.0990816	0.148622
1552	0.452454	0.479069	0.452454	0.319379	0.452454	0.372609	0.266149	0.372609		1552	0.71691	0.764704	0.573528	0.621322	0.645219	0.669116	0.860292	0.788601		1552	0.0798448	0.133075	0.0798448	0.0798448		1552	0.0743112	0.0743112	0.123852	0.148622
1553	0.452454	0.479069	0.452454	0.292764	0.452454	0.372609	0.292764	0.399224		1553	0.740807	0.764704	0.573528	0.597425	0.645219	0.645219	0.860292	0.788601		1553	0.0798448	0.133075	0.0798448	0.0798448		1553	0.0743112	0.0743112	0.123852	0.148622
1554	0.452454	0.479069	0.452454	0.292764	0.452454	0.372609	0.319379	0.399224		1554	0.740807	0.764704	0.573528	0.621322	0.621322	0.645219	0.860292	0.812498		1554	0.0532299	0.133075	0.0798448	0.10646		1554	0.0743112	0.0743112	0.123852	0.123852
1555	0.452454	0.479069	0.452454	0.292764	0.452454	0.372609	0.319379	0.372609		1555	0.740807	0.764704	0.549631	0.597425	0.621322	0.621322	0.860292	0.812498		1555	0.0266149	0.133075	0.10646	0.10646		1555	0.0743112	0.0743112	0.123852	0.123852
1556	0.452454	0.479069	0.452454	0.319379	0.425839	0.372609	0.292764	0.372609		1556	0.740807	0.764704	0.549631	0.597425	0.597425	0.621322	0.860292	0.812498		1556	0.0266149	0.133075	0.10646	0.10646		1556	0.0743112	0.0743112	0.148622	0.148622
1557	0.452454	0.479069	0.452454	0.319379	0.399224	0.345994	0.292764	0.372609		1557	0.71691	0.788601	0.549631	0.573528	0.597425	0.621322	0.836395	0.812498		1557	0.0266149	0.133075	0.0798448	0.10646		1557	0.0743112	0.0743112	0.148622	0.123852
1558	0.452454	0.452454	0.425839	0.292764	0.372609	0.345994	0.319379	0.372609		1558	0.693013	0.812498	0.549631	0.573528	0.621322	0.621322	0.860292	0.836395		1558	0.0266149	0.133075	0.0798448	0.10646		1558	0.0495408	0.0495408	0.148622	0.123852
1559	0.452454	0.479069	0.425839	0.292764	0.372609	0.372609	0.319379	0.345994		1559	0.693013	0.836395	0.549631	0.573528	0.621322	0.621322	0.860292	0.836395		1559	0	0.133075	0.0532299	0.10646		1559	0.0495408	0.0495408	0.148622	0.123852
1560	0.452454	0.479069	0.425839	0.292764	0.399224	0.372609	0.319379	0.345994		1560	0.693013	0.812498	0.549631	0.549631	0.621322	0.597425	0.860292	0.836395		1560	0	0.133075	0.0798448	0.10646		1560	0.0495408	0.0743112	0.148622	0.123852
1561	0.452454	0.479069	0.425839	0.319379	0.399224	0.372609	0.319379	0.345994		1561	0.71691	0.812498	0.525734	0.549631	0.597425	0.573528	0.884189	0.812498		1561	0.0266149	0.10646	0.0798448	0.10646		1561	0.0495408	0.0743112	0.148622	0.0990816
1562	0.452454	0.479069	0.425839	0.319379	0.399224	0.372609	0.319379	0.372609		1562	0.71691	0.812498	0.525734	0.573528	0.573528	0.597425	0.884189	0.812498		1562	0	0.10646	0.0798448	0.10646		1562	0.0495408	0.0990816	0.148622	0.0990816
1563	0.479069	0.479069	0.399224	0.319379	0.425839	0.372609	0.319379	0.372609		1563	0.71691	0.812498	0.525734	0.573528	0.573528	0.597425	0.884189	0.812498		1563	0	0.10646	0.0798448	0.0798448		1563	0.0495408	0.0990816	0.148622	0.0990816
1564	0.452454	0.452454	0.399224	0.319379	0.425839	0.372609	0.319379	0.345994		1564	0.71691	0.812498	0.525734	0.573528	0.573528	0.597425	0.884189	0.812498		1564	0	0.10646	0.0798448	0.0532299		1564	0.0495408	0.0990816	0.148622	0.123852
1565	0.425839	0.479069	0.399224	0.292764	0.425839	0.372609	0.319379	0.345994		1565	0.71691	0.812498	0.549631	0.597425	0.573528	0.597425	0.884189	0.812498		1565	0	0.10646	0.0798448	0.0532299		1565	0.0743112	0.0990816	0.173393	0.123852
1566	0.425839	0.452454	0.372609	0.292764	0.399224	0.372609	0.319379	0.345994		1566	0.693013	0.788601	0.549631	0.597425	0.573528	0.597425	0.884189	0.812498		1566	0.0266149	0.10646	0.0798448	0.0532299		1566	0.0743112	0.123852	0.148622	0.123852
1567	0.399224	0.452454	0.372609	0.292764	0.399224	0.372609	0.345994	0.345994		1567	0.669116	0.788601	0.573528	0.573528	0.549631	0.597425	0.884189	0.788601		1567	0.0266149	0.10646	0.0532299	0.0532299		1567	0.0990816	0.0990816	0.148622	0.148622
1568	0.425839	0.452454	0.372609	0.292764	0.399224	0.399224	0.345994	0.345994		1568	0.669116	0.788601	0.597425	0.573528	0.525734	0.597425	0.884189	0.788601		1568	0.0266149	0.10646	0.0266149	0.0532299		1568	0.0990816	0.0990816	0.148622	0.148622
1569	0.452454	0.452454	0.372609	0.292764	0.372609	0.399224	0.345994	0.345994		1569	0.669116	0.788601	0.597425	0.597425	0.501837	0.621322	0.884189	0.812498		1569	0.0266149	0.10646	0.0266149	0.0532299		1569	0.0990816	0.0990816	0.123852	0.123852
1570	0.452454	0.452454	0.399224	0.266149	0.372609	0.399224	0.319379	0.345994		1570	0.669116	0.764704	0.597425	0.621322	0.501837	0.621322	0.884189	0.812498		1570	0.0532299	0.0798448	0.0266149	0.0532299		1570	0.0990816	0.0990816	0.123852	0.123852
1571	0.452454	0.425839	0.399224	0.266149	0.372609	0.399224	0.319379	0.319379		1571	0.669116	0.764704	0.597425	0.621322	0.47794	0.621322	0.884189	0.812498		1571	0.0532299	0.0532299	0	0.0798448		1571	0.0990816	0.0990816	0.123852	0.123852
1572	0.452454	0.425839	0.399224	0.239534	0.399224	0.399224	0.345994	0.319379		1572	0.669116	0.764704	0.597425	0.621322	0.47794	0.621322	0.884189	0.788601		1572	0.0532299	0.0532299	0	0.0798448		1572	0.123852	0.0990816	0.123852	0.123852
1573	0.452454	0.425839	0.399224	0.266149	0.425839	0.399224	0.345994	0.319379		1573	0.645219	0.788601	0.597425	0.645219	0.47794	0.597425	0.884189	0.788601		1573	0.0798448	0.0532299	0.0266149	0.0798448		1573	0.123852	0.0990816	0.123852	0.148622
1574	0.452454	0.425839	0.399224	0.239534	0.452454	0.399224	0.345994	0.319379		1574	0.645219	0.764704	0.573528	0.669116	0.47794	0.573528	0.860292	0.788601		1574	0.0532299	0.0532299	0.0266149	0.0798448		1574	0.123852	0.0990816	0.123852	0.148622
1575	0.452454	0.399224	0.372609	0.266149	0.452454	0.399224	0.345994	0.319379		1575	0.645219	0.740807	0.597425	0.669116	0.501837	0.549631	0.860292	0.764704		1575	0.0532299	0.0798448	0.0266149	0.0798448		1575	0.123852	0.0990816	0.148622	0.123852
1576	0.452454	0.399224	0.372609	0.292764	0.425839	0.372609	0.319379	0.345994		1576	0.645219	0.740807	0.621322	0.693013	0.501837	0.549631	0.860292	0.788601		1576	0.0532299	0.0798448	0.0266149	0.10646		1576	0.0990816	0.0990816	0.148622	0.0990816
1577	0.452454	0.399224	0.399224	0.292764	0.425839	0.372609	0.319379	0.345994		1577	0.645219	0.740807	0.621322	0.71691	0.501837	0.525734	0.860292	0.788601		1577	0.0532299	0.0532299	0.0266149	0.10646		1577	0.0990816	0.0990816	0.173393	0.0990816
1578	0.452454	0.399224	0.399224	0.319379	0.399224	0.372609	0.319379	0.345994		1578	0.621322	0.740807	0.597425	0.71691	0.525734	0.525734	0.860292	0.788601		1578	0.0532299	0.0532299	0.0266149	0.10646		1578	0.0990816	0.0990816	0.173393	0.0990816
1579	0.452454	0.399224	0.399224	0.345994	0.425839	0.372609	0.292764	0.319379		1579	0.621322	0.740807	0.597425	0.71691	0.525734	0.501837	0.836395	0.764704		1579	0.0532299	0.0532299	0.0266149	0.10646		1579	0.0990816	0.0990816	0.148622	0.0990816
1580	0.452454	0.399224	0.399224	0.345994	0.452454	0.372609	0.292764	0.292764		1580	0.621322	0.764704	0.597425	0.71691	0.525734	0.501837	0.836395	0.764704		1580	0.0266149	0.0532299	0.0266149	0.10646		1580	0.0990816	0.0990816	0.148622	0.0743112
1581	0.452454	0.425839	0.399224	0.372609	0.452454	0.372609	0.266149	0.266149		1581	0.597425	0.740807	0.597425	0.693013	0.549631	0.501837	0.836395	0.764704		1581	0.0266149	0.0266149	0.0266149	0.0798448		1581	0.0990816	0.0990816	0.148622	0.0990816
1582	0.452454	0.425839	0.399224	0.399224	0.479069	0.372609	0.266149	0.266149		1582	0.597425	0.740807	0.597425	0.693013	0.549631	0.501837	0.860292	0.740807		1582	0	0.0266149	0.0266149	0.0798448		1582	0.0990816	0.0990816	0.148622	0.0990816
1583	0.452454	0.425839	0.399224	0.372609	0.479069	0.372609	0.292764	0.292764		1583	0.597425	0.740807	0.573528	0.693013	0.525734	0.525734	0.860292	0.740807		1583	0	0.0532299	0.0532299	0.0798448		1583	0.0743112	0.0990816	0.148622	0.0990816
1584	0.425839	0.425839	0.399224	0.372609	0.479069	0.372609	0.319379	0.292764		1584	0.621322	0.740807	0.573528	0.693013	0.525734	0.501837	0.860292	0.764704		1584	0	0.0532299	0.0532299	0.0798448		1584	0.0743112	0.123852	0.123852	0.123852
1585	0.452454	0.425839	0.399224	0.372609	0.479069	0.372609	0.319379	0.292764		1585	0.621322	0.740807	0.597425	0.693013	0.525734	0.501837	0.836395	0.740807		1585	0.0266149	0.0532299	0.0532299	0.10646		1585	0.0743112	0.123852	0.0990816	0.0990816
1586	0.452454	0.452454	0.399224	0.372609	0.479069	0.372609	0.292764	0.319379		1586	0.621322	0.740807	0.597425	0.669116	0.501837	0.525734	0.836395	0.764704		1586	0.0266149	0.0532299	0.0532299	0.10646		1586	0.0743112	0.123852	0.0990816	0.0990816
1587	0.452454	0.452454	0.399224	0.372609	0.479069	0.399224	0.292764	0.319379		1587	0.645219	0.740807	0.597425	0.669116	0.501837	0.525734	0.860292	0.764704		1587	0.0532299	0.0532299	0.0532299	0.10646		1587	0.0990816	0.123852	0.0990816	0.0990816
1588	0.452454	0.452454	0.399224	0.372609	0.479069	0.372609	0.292764	0.319379		1588	0.669116	0.71691	0.597425	0.645219	0.501837	0.549631	0.860292	0.764704		1588	0.0798448	0.0798448	0.0266149	0.0798448		1588	0.0990816	0.148622	0.0990816	0.0743112
1589	0.425839	0.452454	0.425839	0.372609	0.479069	0.372609	0.292764	0.345994		1589	0.669116	0.71691	0.597425	0.645219	0.501837	0.549631	0.860292	0.764704		1589	0.10646	0.0798448	0.0532299	0.0532299		1589	0.0990816	0.148622	0.0990816	0.0743112
1590	0.425839	0.452454	0.399224	0.372609	0.452454	0.372609	0.266149	0.345994		1590	0.669116	0.693013	0.597425	0.645219	0.525734	0.549631	0.860292	0.764704		1590	0.0798448	0.0798448	0.0532299	0.0532299		1590	0.0743112	0.148622	0.0990816	0.0743112
1591	0.425839	0.452454	0.372609	0.372609	0.425839	0.372609	0.266149	0.345994		1591	0.693013	0.669116	0.597425	0.645219	0.525734	0.549631	0.884189	0.740807		1591	0.0798448	0.0798448	0.0532299	0.0532299		1591	0.0743112	0.148622	0.123852	0.0743112
1592	0.452454	0.479069	0.372609	0.372609	0.399224	0.372609	0.266149	0.345994		1592	0.693013	0.669116	0.621322	0.669116	0.525734	0.549631	0.908086	0.740807		1592	0.0798448	0.0798448	0.0532299	0.0532299		1592	0.0743112	0.148622	0.123852	0.0743112
1593	0.479069	0.479069	0.399224	0.372609	0.399224	0.372609	0.266149	0.345994		1593	0.71691	0.669116	0.621322	0.645219	0.525734	0.549631	0.908086	0.740807		1593	0.0532299	0.0798448	0.0266149	0.0532299		1593	0.0495408	0.148622	0.123852	0.0990816
1594	0.479069	0.479069	0.372609	0.372609	0.399224	0.399224	0.292764	0.345994		1594	0.71691	0.693013	0.621322	0.669116	0.525734	0.549631	0.884189	0.740807		1594	0.0532299	0.0798448	0.0266149	0.0532299		1594	0.0495408	0.123852	0.123852	0.0990816
1595	0.479069	0.452454	0.399224	0.372609	0.399224	0.399224	0.292764	0.345994		1595	0.71691	0.693013	0.645219	0.645219	0.525734	0.549631	0.884189	0.740807		1595	0.0532299	0.0532299	0.0266149	0.0532299		1595	0.0247704	0.123852	0.0990816	0.0743112
1596	0.479069	0.452454	0.399224	0.372609	0.399224	0.425839	0.319379	0.345994		1596	0.71691	0.693013	0.645219	0.669116	0.525734	0.549631	0.884189	0.764704		1596	0.0532299	0.0532299	0.0266149	0.0532299		1596	0.0247704	0.123852	0.0743112	0.0743112
1597	0.479069	0.452454	0.399224	0.372609	0.399224	0.425839	0.319379	0.319379		1597	0.71691	0.693013	0.621322	0.669116	0.525734	0.573528	0.884189	0.764704		1597	0.0532299	0.0266149	0.0266149	0.0532299		1597	0.0247704	0.123852	0.0743112	0.0743112
1598	0.479069	0.452454	0.399224	0.372609	0.425839	0.399224	0.319379	0.319379		1598	0.71691	0.693013	0.621322	0.669116	0.525734	0.573528	0.884189	0.740807		1598	0.0532299	0.0266149	0.0266149	0.0532299		1598	0.0247704	0.148622	0.0743112	0.0990816
1599	0.479069	0.452454	0.425839	0.372609	0.452454	0.399224	0.319379	0.345994		1599	0.71691	0.693013	0.621322	0.669116	0.525734	0.573528	0.884189	0.740807		1599	0.0532299	0.0266149	0.0266149	0.0798448		1599	0.0495408	0.148622	0.0495408	0.0990816
1600	0.479069	0.425839	0.399224	0.372609	0.452454	0.399224	0.345994	0.372609		1600	0.71691	0.71691	0.621322	0.669116	0.525734	0.573528	0.884189	0.764704		1600	0.0532299	0.0266149	0.0266149	0.10646		1600	0.0495408	0.148622	0.0743112	0.0990816
1601	0.479069	0.452454	0.425839	0.345994	0.452454	0.399224	0.345994	0.372609		1601	0.71691	0.693013	0.621322	0.669116	0.525734	0.573528	0.860292	0.764704		1601	0.0266149	0.0266149	0.0266149	0.10646		1601	0.0495408	0.148622	0.0743112	0.0990816
1602	0.505684	0.452454	0.425839	0.345994	0.452454	0.399224	0.319379	0.345994		1602	0.71691	0.693013	0.621322	0.669116	0.501837	0.573528	0.860292	0.788601		1602	0.0266149	0	0.0266149	0.10646		1602	0.0247704	0.123852	0.0743112	0.0990816
1603	0.505684	0.452454	0.425839	0.372609	0.452454	0.399224	0.319379	0.345994		1603	0.71691	0.693013	0.621322	0.669116	0.501837	0.573528	0.860292	0.788601		1603	0.0266149	0	0.0266149	0.10646		1603	0.0247704	0.123852	0.0743112	0.0743112
1604	0.505684	0.425839	0.452454	0.372609	0.452454	0.399224	0.292764	0.345994		1604	0.71691	0.71691	0.621322	0.645219	0.525734	0.597425	0.884189	0.788601		1604	0	0.0266149	0.0266149	0.133075		1604	0.0247704	0.123852	0.0990816	0.0495408
1605	0.479069	0.399224	0.452454	0.372609	0.452454	0.399224	0.292764	0.372609		1605	0.71691	0.71691	0.645219	0.669116	0.501837	0.621322	0.884189	0.764704		1605	0.0266149	0.0266149	0.0266149	0.133075		1605	0.0495408	0.123852	0.0990816	0.0495408
1606	0.479069	0.399224	0.452454	0.372609	0.425839	0.425839	0.292764	0.372609		1606	0.71691	0.71691	0.645219	0.669116	0.501837	0.621322	0.908086	0.764704		1606	0.0266149	0.0266149	0.0266149	0.133075		1606	0.0743112	0.148622	0.123852	0.0743112
1607	0.505684	0.399224	0.479069	0.372609	0.425839	0.399224	0.292764	0.372609		1607	0.693013	0.71691	0.645219	0.669116	0.47794	0.621322	0.908086	0.764704		1607	0.0266149	0.0532299	0.0266149	0.10646		1607	0.0495408	0.148622	0.0990816	0.0743112
1608	0.505684	0.399224	0.479069	0.345994	0.425839	0.399224	0.266149	0.372609		1608	0.669116	0.71691	0.645219	0.669116	0.454043	0.645219	0.908086	0.764704		1608	0.0266149	0.0798448	0.0266149	0.10646		1608	0.0495408	0.173393	0.0990816	0.0495408
1609	0.532299	0.372609	0.479069	0.345994	0.425839	0.399224	0.266149	0.372609		1609	0.669116	0.71691	0.645219	0.669116	0.47794	0.645219	0.908086	0.740807		1609	0.0266149	0.0798448	0.0532299	0.0798448		1609	0.0495408	0.173393	0.0990816	0.0495408
1610	0.558913	0.372609	0.479069	0.345994	0.425839	0.399224	0.266149	0.399224		1610	0.669116	0.693013	0.669116	0.669116	0.47794	0.621322	0.908086	0.764704		1610	0.0266149	0.10646	0.0532299	0.0532299		1610	0.0495408	0.148622	0.0990816	0.0743112
1611	0.558913	0.372609	0.479069	0.345994	0.399224	0.425839	0.266149	0.399224		1611	0.669116	0.669116	0.669116	0.693013	0.47794	0.621322	0.908086	0.764704		1611	0.0266149	0.10646	0.0798448	0.0532299		1611	0.0495408	0.123852	0.0990816	0.0743112
1612	0.585528	0.399224	0.505684	0.319379	0.372609	0.399224	0.266149	0.399224		1612	0.669116	0.693013	0.669116	0.71691	0.47794	0.621322	0.908086	0.764704		1612	0.0266149	0.10646	0.0798448	0.0532299		1612	0.0743112	0.0990816	0.123852	0.0743112
1613	0.585528	0.399224	0.505684	0.319379	0.372609	0.372609	0.266149	0.399224		1613	0.669116	0.669116	0.645219	0.693013	0.47794	0.621322	0.908086	0.764704		1613	0.0266149	0.10646	0.0798448	0.0798448		1613	0.0743112	0.0990816	0.123852	0.0495408
1614	0.585528	0.425839	0.505684	0.319379	0.372609	0.372609	0.266149	0.372609		1614	0.693013	0.669116	0.621322	0.693013	0.47794	0.621322	0.908086	0.788601		1614	0.0532299	0.10646	0.0798448	0.0532299		1614	0.0743112	0.0990816	0.123852	0.0743112
1615	0.585528	0.452454	0.532299	0.319379	0.399224	0.345994	0.266149	0.372609		1615	0.669116	0.669116	0.621322	0.71691	0.501837	0.597425	0.908086	0.788601		1615	0.0532299	0.10646	0.0532299	0.0532299		1615	0.0743112	0.0990816	0.123852	0.0743112
1616	0.585528	0.452454	0.532299	0.319379	0.425839	0.372609	0.239534	0.372609		1616	0.693013	0.669116	0.621322	0.693013	0.525734	0.621322	0.908086	0.788601		1616	0.0532299	0.10646	0.0798448	0.0532299		1616	0.0743112	0.123852	0.123852	0.0990816
1617	0.612143	0.452454	0.558913	0.345994	0.452454	0.372609	0.239534	0.345994		1617	0.693013	0.669116	0.621322	0.693013	0.525734	0.597425	0.908086	0.812498		1617	0.0532299	0.10646	0.0798448	0.0532299		1617	0.0990816	0.123852	0.123852	0.0990816
1618	0.638758	0.452454	0.532299	0.345994	0.452454	0.372609	0.239534	0.345994		1618	0.693013	0.669116	0.597425	0.669116	0.525734	0.597425	0.908086	0.812498		1618	0.0266149	0.10646	0.10646	0.0532299		1618	0.0990816	0.123852	0.123852	0.0990816
1619	0.638758	0.452454	0.532299	0.345994	0.452454	0.372609	0.239534	0.345994		1619	0.693013	0.645219	0.597425	0.669116	0.525734	0.597425	0.908086	0.836395		1619	0.0266149	0.133075	0.10646	0.0798448		1619	0.0990816	0.0990816	0.123852	0.0990816
1620	0.638758	0.452454	0.532299	0.345994	0.479069	0.372609	0.212919	0.345994		1620	0.693013	0.645219	0.573528	0.693013	0.525734	0.597425	0.884189	0.860292		1620	0.0266149	0.133075	0.10646	0.0798448		1620	0.0990816	0.0990816	0.123852	0.0990816
1621	0.638758	0.479069	0.532299	0.345994	0.479069	0.372609	0.212919	0.345994		1621	0.693013	0.669116	0.573528	0.693013	0.525734	0.597425	0.860292	0.836395		1621	0.0266149	0.133075	0.10646	0.0532299		1621	0.0990816	0.123852	0.148622	0.123852
1622	0.638758	0.452454	0.558913	0.345994	0.479069	0.345994	0.186304	0.319379		1622	0.693013	0.669116	0.573528	0.693013	0.525734	0.621322	0.860292	0.812498		1622	0.0266149	0.133075	0.10646	0.0798448		1622	0.0990816	0.123852	0.148622	0.123852
1623	0.638758	0.425839	0.532299	0.345994	0.479069	0.345994	0.186304	0.319379		1623	0.693013	0.645219	0.597425	0.71691	0.525734	0.621322	0.860292	0.812498		1623	0.0266149	0.133075	0.10646	0.10646		1623	0.123852	0.123852	0.148622	0.123852
1624	0.638758	0.399224	0.532299	0.345994	0.479069	0.345994	0.186304	0.319379		1624	0.693013	0.645219	0.597425	0.71691	0.549631	0.621322	0.860292	0.812498		1624	0.0266149	0.133075	0.0798448	0.10646		1624	0.123852	0.123852	0.123852	0.123852
1625	0.638758	0.399224	0.505684	0.319379	0.452454	0.345994	0.186304	0.319379		1625	0.71691	0.669116	0.597425	0.71691	0.525734	0.621322	0.884189	0.788601		1625	0.0266149	0.133075	0.0798448	0.10646		1625	0.0990816	0.123852	0.123852	0.123852
1626	0.612143	0.425839	0.505684	0.319379	0.452454	0.345994	0.212919	0.319379		1626	0.71691	0.669116	0.597425	0.740807	0.549631	0.597425	0.884189	0.788601		1626	0.0532299	0.15969	0.0798448	0.10646		1626	0.0743112	0.148622	0.123852	0.123852
1627	0.612143	0.425839	0.505684	0.319379	0.452454	0.372609	0.239534	0.319379		1627	0.71691	0.669116	0.621322	0.740807	0.573528	0.597425	0.908086	0.812498		1627	0.0532299	0.15969	0.0798448	0.10646		1627	0.0743112	0.173393	0.148622	0.123852
1628	0.585528	0.425839	0.505684	0.319379	0.452454	0.345994	0.239534	0.345994		1628	0.71691	0.669116	0.621322	0.740807	0.573528	0.573528	0.931983	0.836395		1628	0.0532299	0.15969	0.0798448	0.133075		1628	0.0743112	0.173393	0.148622	0.123852
1629	0.558913	0.425839	0.505684	0.319379	0.452454	0.319379	0.239534	0.345994		1629	0.693013	0.645219	0.597425	0.71691	0.573528	0.597425	0.931983	0.836395		1629	0.0532299	0.15969	0.10646	0.15969		1629	0.0743112	0.173393	0.148622	0.148622
1630	0.558913	0.425839	0.479069	0.292764	0.452454	0.345994	0.239534	0.319379		1630	0.71691	0.645219	0.621322	0.71691	0.573528	0.597425	0.931983	0.836395		1630	0.0532299	0.15969	0.10646	0.15969		1630	0.0990816	0.173393	0.148622	0.148622
1631	0.558913	0.425839	0.479069	0.292764	0.425839	0.345994	0.239534	0.345994		1631	0.693013	0.669116	0.597425	0.71691	0.573528	0.621322	0.931983	0.812498		1631	0.0532299	0.133075	0.0798448	0.133075		1631	0.0990816	0.173393	0.148622	0.148622
1632	0.558913	0.452454	0.505684	0.292764	0.425839	0.345994	0.239534	0.319379		1632	0.693013	0.693013	0.597425	0.693013	0.549631	0.621322	0.931983	0.788601		1632	0.0532299	0.10646	0.0798448	0.133075		1632	0.0990816	0.198163	0.148622	0.173393
1633	0.558913	0.452454	0.532299	0.292764	0.399224	0.345994	0.266149	0.345994		1633	0.693013	0.693013	0.597425	0.693013	0.549631	0.645219	0.931983	0.812498		1633	0.0798448	0.10646	0.0798448	0.10646		1633	0.0990816	0.198163	0.173393	0.173393
1634	0.532299	0.452454	0.505684	0.292764	0.372609	0.372609	0.292764	0.345994		1634	0.693013	0.693013	0.597425	0.71691	0.573528	0.669116	0.931983	0.812498		1634	0.0798448	0.10646	0.0798448	0.10646		1634	0.123852	0.222934	0.173393	0.173393
1635	0.532299	0.452454	0.505684	0.292764	0.372609	0.345994	0.319379	0.345994		1635	0.693013	0.693013	0.597425	0.71691	0.549631	0.669116	0.931983	0.836395		1635	0.0798448	0.10646	0.0798448	0.0798448		1635	0.123852	0.222934	0.173393	0.173393
1636	0.532299	0.479069	0.505684	0.266149	0.372609	0.345994	0.319379	0.345994		1636	0.669116	0.693013	0.597425	0.71691	0.573528	0.669116	0.931983	0.836395		1636	0.10646	0.10646	0.0798448	0.0532299		1636	0.123852	0.198163	0.173393	0.148622
1637	0.532299	0.479069	0.479069	0.266149	0.372609	0.345994	0.345994	0.345994		1637	0.669116	0.693013	0.597425	0.71691	0.573528	0.645219	0.931983	0.836395		1637	0.10646	0.10646	0.0798448	0.0532299		1637	0.123852	0.198163	0.173393	0.148622
1638	0.532299	0.479069	0.479069	0.266149	0.372609	0.319379	0.372609	0.345994		1638	0.669116	0.693013	0.597425	0.740807	0.549631	0.645219	0.95588	0.836395		1638	0.10646	0.10646	0.0798448	0.0532299		1638	0.123852	0.198163	0.173393	0.148622
1639	0.532299	0.479069	0.479069	0.266149	0.399224	0.319379	0.372609	0.345994		1639	0.693013	0.71691	0.597425	0.764704	0.549631	0.645219	0.95588	0.836395		1639	0.10646	0.10646	0.0798448	0.0532299		1639	0.123852	0.198163	0.148622	0.123852
1640	0.505684	0.505684	0.479069	0.292764	0.399224	0.319379	0.372609	0.372609		1640	0.669116	0.71691	0.597425	0.788601	0.573528	0.645219	0.979777	0.836395		1640	0.10646	0.10646	0.0798448	0.0532299		1640	0.123852	0.198163	0.123852	0.0990816
1641	0.532299	0.505684	0.505684	0.319379	0.399224	0.319379	0.345994	0.372609		1641	0.669116	0.71691	0.573528	0.788601	0.573528	0.621322	0.979777	0.836395		1641	0.10646	0.10646	0.0798448	0.0798448		1641	0.123852	0.198163	0.123852	0.123852
1642	0.532299	0.505684	0.505684	0.345994	0.399224	0.319379	0.345994	0.345994		1642	0.645219	0.71691	0.573528	0.788601	0.573528	0.621322	0.95588	0.836395		1642	0.10646	0.10646	0.0798448	0.0798448		1642	0.123852	0.198163	0.0990816	0.0990816
1643	0.505684	0.505684	0.505684	0.345994	0.399224	0.319379	0.345994	0.345994		1643	0.645219	0.693013	0.549631	0.788601	0.573528	0.645219	0.931983	0.812498		1643	0.0798448	0.10646	0.0798448	0.0798448		1643	0.123852	0.222934	0.0990816	0.0743112
1644	0.505684	0.505684	0.532299	0.345994	0.399224	0.319379	0.345994	0.319379		1644	0.669116	0.693013	0.549631	0.788601	0.573528	0.645219	0.931983	0.836395		1644	0.0798448	0.10646	0.0798448	0.0798448		1644	0.123852	0.222934	0.0990816	0.0990816
1645	0.505684	0.505684	0.532299	0.319379	0.399224	0.319379	0.319379	0.345994		1645	0.645219	0.693013	0.525734	0.764704	0.573528	0.645219	0.95588	0.836395		1645	0.0532299	0.133075	0.0798448	0.0798448		1645	0.123852	0.222934	0.0990816	0.0990816
1646	0.505684	0.532299	0.532299	0.319379	0.399224	0.319379	0.319379	0.345994		1646	0.645219	0.693013	0.525734	0.740807	0.573528	0.645219	0.931983	0.836395		1646	0.0532299	0.10646	0.10646	0.0798448		1646	0.123852	0.222934	0.0990816	0.0990816
1647	0.505684	0.532299	0.505684	0.319379	0.399224	0.319379	0.292764	0.345994		1647	0.645219	0.693013	0.525734	0.740807	0.573528	0.645219	0.931983	0.836395		1647	0.0532299	0.0798448	0.10646	0.10646		1647	0.123852	0.222934	0.0990816	0.0990816
1648	0.505684	0.532299	0.505684	0.319379	0.399224	0.319379	0.292764	0.372609		1648	0.645219	0.693013	0.525734	0.740807	0.549631	0.621322	0.931983	0.812498		1648	0.0532299	0.0532299	0.0798448	0.10646		1648	0.148622	0.222934	0.0990816	0.123852
1649	0.479069	0.532299	0.479069	0.319379	0.399224	0.319379	0.292764	0.372609		1649	0.645219	0.693013	0.525734	0.764704	0.549631	0.621322	0.931983	0.812498		1649	0.0532299	0.0532299	0.0798448	0.10646		1649	0.148622	0.222934	0.0990816	0.123852
1650	0.452454	0.532299	0.479069	0.319379	0.399224	0.319379	0.292764	0.399224		1650	0.645219	0.693013	0.525734	0.764704	0.549631	0.621322	0.931983	0.788601		1650	0.0532299	0.0532299	0.0532299	0.0798448		1650	0.123852	0.222934	0.0990816	0.0990816
1651	0.425839	0.532299	0.452454	0.319379	0.372609	0.345994	0.319379	0.399224		1651	0.645219	0.693013	0.501837	0.740807	0.573528	0.621322	0.931983	0.764704		1651	0.0532299	0.0532299	0.0798448	0.10646		1651	0.123852	0.222934	0.0990816	0.0990816
1652	0.425839	0.532299	0.452454	0.345994	0.399224	0.345994	0.319379	0.399224		1652	0.621322	0.693013	0.501837	0.71691	0.573528	0.621322	0.931983	0.740807		1652	0.0532299	0.0532299	0.0532299	0.133075		1652	0.123852	0.222934	0.0743112	0.0990816
1653	0.425839	0.532299	0.425839	0.345994	0.399224	0.372609	0.345994	0.399224		1653	0.621322	0.693013	0.501837	0.71691	0.597425	0.645219	0.931983	0.71691		1653	0.0532299	0.0798448	0.0532299	0.133075		1653	0.123852	0.222934	0.0743112	0.0990816
1654	0.425839	0.532299	0.399224	0.319379	0.372609	0.372609	0.345994	0.399224		1654	0.621322	0.669116	0.525734	0.71691	0.621322	0.645219	0.95588	0.71691		1654	0.0532299	0.0798448	0.0266149	0.133075		1654	0.123852	0.222934	0.0743112	0.0990816
1655	0.425839	0.532299	0.399224	0.319379	0.345994	0.372609	0.345994	0.399224		1655	0.621322	0.669116	0.525734	0.740807	0.621322	0.645219	0.95588	0.71691		1655	0.0532299	0.0798448	0.0532299	0.15969		1655	0.123852	0.222934	0.0743112	0.0990816
1656	0.425839	0.532299	0.399224	0.345994	0.345994	0.372609	0.345994	0.372609		1656	0.621322	0.693013	0.501837	0.764704	0.621322	0.645219	0.931983	0.71691		1656	0.0532299	0.0532299	0.0532299	0.15969		1656	0.123852	0.198163	0.0495408	0.0990816
1657	0.425839	0.532299	0.399224	0.345994	0.345994	0.372609	0.345994	0.372609		1657	0.645219	0.71691	0.47794	0.764704	0.621322	0.669116	0.908086	0.71691		1657	0.0532299	0.0532299	0.0532299	0.15969		1657	0.123852	0.198163	0.0495408	0.0990816
1658	0.425839	0.532299	0.399224	0.345994	0.345994	0.372609	0.319379	0.372609		1658	0.645219	0.693013	0.454043	0.764704	0.621322	0.645219	0.908086	0.71691		1658	0.0532299	0.0532299	0.0798448	0.133075		1658	0.123852	0.173393	0.0743112	0.123852
1659	0.425839	0.532299	0.399224	0.319379	0.345994	0.372609	0.319379	0.372609		1659	0.669116	0.693013	0.454043	0.764704	0.597425	0.645219	0.908086	0.693013		1659	0.0798448	0.0798448	0.10646	0.10646		1659	0.0990816	0.148622	0.0495408	0.123852
1660	0.425839	0.558913	0.372609	0.292764	0.372609	0.345994	0.319379	0.372609		1660	0.669116	0.693013	0.47794	0.764704	0.597425	0.645219	0.908086	0.693013		1660	0.0532299	0.0798448	0.133075	0.10646		1660	0.0990816	0.148622	0.0495408	0.123852
1661	0.425839	0.558913	0.399224	0.292764	0.345994	0.345994	0.292764	0.372609		1661	0.693013	0.71691	0.47794	0.788601	0.597425	0.621322	0.908086	0.693013		1661	0.0532299	0.10646	0.10646	0.10646		1661	0.0990816	0.123852	0.0495408	0.123852
1662	0.425839	0.532299	0.399224	0.292764	0.345994	0.372609	0.292764	0.372609		1662	0.693013	0.693013	0.501837	0.788601	0.573528	0.621322	0.931983	0.71691		1662	0.0798448	0.10646	0.10646	0.133075		1662	0.0990816	0.0990816	0.0495408	0.123852
1663	0.425839	0.532299	0.399224	0.292764	0.345994	0.399224	0.292764	0.372609		1663	0.693013	0.71691	0.501837	0.788601	0.573528	0.621322	0.908086	0.740807		1663	0.0798448	0.10646	0.0798448	0.133075		1663	0.0990816	0.0990816	0.0495408	0.123852
1664	0.425839	0.532299	0.399224	0.292764	0.345994	0.372609	0.266149	0.372609		1664	0.71691	0.71691	0.501837	0.812498	0.573528	0.645219	0.884189	0.740807		1664	0.0798448	0.10646	0.0798448	0.133075		1664	0.0990816	0.0990816	0.0495408	0.123852
1665	0.425839	0.532299	0.425839	0.292764	0.345994	0.372609	0.292764	0.372609		1665	0.71691	0.740807	0.501837	0.812498	0.573528	0.645219	0.884189	0.764704		1665	0.10646	0.10646	0.0798448	0.133075		1665	0.123852	0.0990816	0.0495408	0.123852
1666	0.425839	0.505684	0.425839	0.292764	0.372609	0.399224	0.292764	0.345994		1666	0.71691	0.740807	0.501837	0.812498	0.597425	0.645219	0.884189	0.764704		1666	0.10646	0.0798448	0.0798448	0.133075		1666	0.123852	0.0990816	0.0495408	0.123852
1667	0.399224	0.479069	0.425839	0.292764	0.372609	0.425839	0.292764	0.345994		1667	0.71691	0.740807	0.501837	0.812498	0.621322	0.645219	0.860292	0.764704		1667	0.0798448	0.0532299	0.0798448	0.15969		1667	0.0990816	0.0990816	0.0495408	0.123852
1668	0.399224	0.479069	0.425839	0.292764	0.372609	0.399224	0.292764	0.345994		1668	0.71691	0.740807	0.501837	0.812498	0.645219	0.621322	0.860292	0.788601		1668	0.0798448	0.0532299	0.10646	0.15969		1668	0.0990816	0.123852	0.0495408	0.123852
1669	0.372609	0.479069	0.452454	0.266149	0.399224	0.372609	0.292764	0.319379		1669	0.693013	0.740807	0.501837	0.788601	0.645219	0.597425	0.860292	0.764704		1669	0.10646	0.0798448	0.10646	0.15969		1669	0.123852	0.123852	0.0495408	0.148622
1670	0.372609	0.479069	0.452454	0.239534	0.399224	0.372609	0.292764	0.345994		1670	0.71691	0.764704	0.501837	0.788601	0.645219	0.621322	0.860292	0.764704		1670	0.133075	0.0798448	0.10646	0.133075		1670	0.123852	0.123852	0.0495408	0.148622
1671	0.372609	0.505684	0.452454	0.239534	0.399224	0.372609	0.266149	0.345994		1671	0.71691	0.764704	0.501837	0.764704	0.669116	0.621322	0.860292	0.764704		1671	0.133075	0.10646	0.133075	0.133075		1671	0.123852	0.123852	0.0743112	0.148622
1672	0.372609	0.505684	0.452454	0.239534	0.399224	0.399224	0.239534	0.345994		1672	0.71691	0.764704	0.47794	0.788601	0.669116	0.621322	0.860292	0.788601		1672	0.10646	0.0798448	0.15969	0.133075		1672	0.0990816	0.0990816	0.0743112	0.123852
1673	0.399224	0.505684	0.452454	0.239534	0.399224	0.372609	0.239534	0.345994		1673	0.71691	0.764704	0.454043	0.764704	0.645219	0.597425	0.884189	0.788601		1673	0.10646	0.0532299	0.15969	0.15969		1673	0.0743112	0.123852	0.0743112	0.123852
1674	0.399224	0.532299	0.452454	0.239534	0.425839	0.372609	0.239534	0.372609		1674	0.71691	0.764704	0.454043	0.764704	0.645219	0.597425	0.908086	0.764704		1674	0.133075	0.0532299	0.133075	0.15969		1674	0.0990816	0.148622	0.0743112	0.123852
1675	0.372609	0.505684	0.452454	0.239534	0.452454	0.372609	0.239534	0.372609		1675	0.71691	0.764704	0.430146	0.788601	0.621322	0.597425	0.908086	0.788601		1675	0.133075	0.0532299	0.133075	0.15969		1675	0.0743112	0.173393	0.0990816	0.148622
1676	0.372609	0.532299	0.425839	0.239534	0.452454	0.345994	0.239534	0.345994		1676	0.71691	0.764704	0.454043	0.788601	0.597425	0.597425	0.884189	0.788601		1676	0.15969	0.0532299	0.133075	0.15969		1676	0.0990816	0.173393	0.0990816	0.148622
1677	0.372609	0.505684	0.425839	0.266149	0.452454	0.345994	0.239534	0.345994		1677	0.740807	0.764704	0.454043	0.788601	0.621322	0.573528	0.884189	0.788601		1677	0.15969	0.0266149	0.133075	0.15969		1677	0.0743112	0.173393	0.0990816	0.123852
1678	0.372609	0.505684	0.425839	0.266149	0.452454	0.345994	0.239534	0.372609		1678	0.740807	0.764704	0.454043	0.812498	0.645219	0.597425	0.884189	0.812498		1678	0.15969	0.0266149	0.10646	0.15969		1678	0.0743112	0.173393	0.0990816	0.123852
1679	0.372609	0.532299	0.425839	0.266149	0.452454	0.345994	0.239534	0.372609		1679	0.740807	0.764704	0.47794	0.812498	0.669116	0.573528	0.884189	0.812498		1679	0.15969	0.0266149	0.10646	0.15969		1679	0.0743112	0.148622	0.0990816	0.123852
1680	0.345994	0.532299	0.425839	0.266149	0.452454	0.345994	0.239534	0.345994		1680	0.764704	0.764704	0.47794	0.836395	0.693013	0.549631	0.884189	0.812498		1680	0.133075	0.0266149	0.10646	0.15969		1680	0.0495408	0.148622	0.0990816	0.123852
[truncated: 14,763 more rows]

## Sheet: Figure 7
Figure 7	Distribution of Toluene binding modes observed in GCNCMC/MD simulations. Dihedral angles between pi to -1.5 and 0 to 1.5 were assigned to binding modes A1 and A2 respectively. B1/B2 were assigned to angles between -1.5 to 0 and 1.5 to pi. Inset: Pairwise RMSD between ligand poses projected onto PCA space and colored by the four clustered binding modes.
[truncated: 1,914 more rows]

[truncated: 18 more sheets: Figure 8, Figure 9, Figure S4, Figure S5, Figure S6, Figure S7, Figure S9, Figure S12, Figure S13, Figure S14-16, Figure S17, Figure S18-19, Figure S20, T4_Convergance data, Figure S21, Figure S22, Figure S24, Figure S25]
